# Supplementary material for: Diethyl 3H-naphtho[2,1-b]pyran-2,3-dicarboxyl­ate
Source: Acta Crystallogr Sect E Struct Rep Online. 2009 Mar 14;65(Pt 4):o760. doi: 10.1107/S1600536809008691 (PMC2968793; doi:10.1107/S1600536809008691)
Supplement: Supplementary file 1 [file e-65-0o760-sup1.cif]

##############################################################################
###                                                                        ###
###        Electronic paper (Acta Crystallographica Section E)             ###
###                                                                        ###
##############################################################################
#                                                                            #
# This CIF contains the data in a paper accepted for publication in Acta     #
# Crystallographica Section E. It conforms to the requirements of Notes      #
# for Authors for Section E, and has been peer reviewed under the auspices   #
# of the IUCr Commission on Journals.                                        #
#                                                                            #
# Full details of the Crystallographic Information File format               #
# are given in the paper "The Crystallographic Information File (CIF):       #
# a New Standard Archive File for Crystallography" by S. R. Hall, F. H.      #
# Allen and I. D. Brown [Acta Cryst. (1991), A47, 655-685].                  #
#                                                                            #
# The current version of the core CIF dictionary is obtainable from          #
# ftp://ftp.iucr.org/pub/cif_core.dic. The current version number is 2.4.    #
#                                                                            #
# Software is freely available for graphical display of the structure(s) in  #
# this CIF.  For information consult the CIF home page http://www.iucr.org/  #
# cif/home.html                                                              #
#                                                                            #
# This file may be used for bona fide research purposes within the           #
# scientific community so long as proper attribution is given to the journal # 
# article from which it was obtained.                                        #
#                                                                            #
##############################################################################
                                             
data_global
_audit_creation_method     SHELXL-97
_journal_date_recd_electronic     2009-03-05
_journal_date_accepted     2009-03-10
_journal_name_full     'Acta Crystallographica, Section E'
_journal_year     2009
_journal_volume     65
_journal_issue      4
_journal_page_first     o760
_journal_page_last     o760
_journal_paper_category     QO
_journal_coeditor_code     LH2784
_publ_contact_author
;
     Dr. Seik Weng Ng
     Department of Chemistry
     University of Malaya
     50603 Kuala Lumpur
     Malaysia
;
_publ_contact_author_email     seikweng@um.edu.my
_publ_contact_author_fax     '03 7967 4193'
_publ_contact_author_phone     '03 7967 6778'
_publ_section_title
;
Diethyl 3<i>H</i>-naphtho[2,1-<i>b</i>]pyran-2,3-dicarboxylate
;
loop_
    _publ_author_name
    _publ_author_address
    'Asiri, Abdullah Mohamed'
;
Chemistry Department
Faculty of Science
King Abdul Aziz University
Jeddah
Saudi Arabia
;
    'Ng, Seik Weng'
;
Department of Chemistry
University of Malaya
50603 Kuala Lumpur
Malaysia
;
_publ_section_synopsis     .
data_I
_audit_creation_method     SHELXL-97
_chemical_name_systematic
;
Diethyl 3<i>H</i>-naphtho[2,1-<i>b</i>]pyran-2,3-dicarboxylate
;
_chemical_name_common     ?
_chemical_formula_moiety     'C19 H18 O5'
_chemical_formula_sum     'C19 H18 O5'
_chemical_formula_iupac     'C19 H18 O5'
_chemical_formula_weight     326.33
_chemical_melting_point     ?
_symmetry_cell_setting     Monoclinic
_symmetry_space_group_name_H-M     'C 2/c'
_symmetry_space_group_name_Hall     '-C 2yc'
loop_
    _symmetry_equiv_pos_as_xyz
    'x, y, z'
    '-x, y, -z+1/2'
    'x+1/2, y+1/2, z'
    '-x+1/2, y+1/2, -z+1/2'
    '-x, -y, -z'
    'x, -y, z-1/2'
    '-x+1/2, -y+1/2, -z'
    'x+1/2, -y+1/2, z-1/2'
_cell_length_a     28.5156(3)
_cell_length_b     7.58040(10)
_cell_length_c     18.5365(2)
_cell_angle_alpha     90.00
_cell_angle_beta     126.4130(10)
_cell_angle_gamma     90.00
_cell_volume     3224.54(6)
_cell_formula_units_Z     8
_cell_measurement_reflns_used     9911
_cell_measurement_theta_min     2.7
_cell_measurement_theta_max     28.7
_cell_measurement_temperature     123(2)
_exptl_crystal_description     Prism
_exptl_crystal_colour     Yellow
_exptl_crystal_size_max     0.30
_exptl_crystal_size_mid     0.30
_exptl_crystal_size_min     0.15
_exptl_crystal_density_diffrn     1.344
_exptl_crystal_density_meas     ?
_exptl_crystal_density_method     'not measured'
_exptl_crystal_F_000     1376
_exptl_absorpt_coefficient_mu     0.097
_exptl_absorpt_correction_type     None
_exptl_absorpt_process_details     ?
_exptl_absorpt_correction_T_min     ?
_exptl_absorpt_correction_T_max     ?
_diffrn_ambient_temperature     123(2)
_diffrn_radiation_type     MoK\a
_diffrn_radiation_wavelength     0.71073
_diffrn_radiation_source     'fine-focus sealed tube'
_diffrn_radiation_monochromator     graphite
_diffrn_measurement_device_type     'Bruker SMART APEX'
_diffrn_measurement_method     \w
_diffrn_detector_area_resol_mean     ?
_diffrn_reflns_number     14849
_diffrn_reflns_av_R_equivalents     0.0194
_diffrn_reflns_av_sigmaI/netI     0.0152
_diffrn_reflns_theta_min     1.77
_diffrn_reflns_theta_max     27.50
_diffrn_reflns_theta_full     27.50
_diffrn_measured_fraction_theta_max     0.999
_diffrn_measured_fraction_theta_full     0.999
_diffrn_reflns_limit_h_min     -36
_diffrn_reflns_limit_h_max     36
_diffrn_reflns_limit_k_min     -9
_diffrn_reflns_limit_k_max     9
_diffrn_reflns_limit_l_min     -23
_diffrn_reflns_limit_l_max     24
_diffrn_standards_number     0
_diffrn_standards_interval_count     0
_diffrn_standards_interval_time     0
_diffrn_standards_decay_%     0
_reflns_number_total     3698
_reflns_number_gt     3453
_reflns_threshold_expression     I>2\s(I)
_refine_ls_structure_factor_coef     Fsqd
_refine_ls_matrix_type     full
_refine_ls_R_factor_all     0.0405
_refine_ls_R_factor_gt     0.0386
_refine_ls_wR_factor_gt     0.1055
_refine_ls_wR_factor_ref     0.1077
_refine_ls_goodness_of_fit_ref     1.035
_refine_ls_restrained_S_all     1.035
_refine_ls_number_reflns     3698
_refine_ls_number_parameters     219
_refine_ls_number_restraints     0
_refine_ls_hydrogen_treatment     constr
_refine_ls_weighting_scheme     calc
_refine_ls_weighting_details
         'calc w=1/[\s^2^(Fo^2^)+(0.0623P)^2^+2.3553P] where P=(Fo^2^+2Fc^2^)/3'
_atom_sites_solution_hydrogens     geom
_atom_sites_solution_primary     direct
_atom_sites_solution_secondary     difmap
_refine_ls_shift/su_max     0.001
_refine_ls_shift/su_mean     0.000
_refine_diff_density_max     0.254
_refine_diff_density_min     -0.286
_refine_ls_extinction_method     none
_refine_ls_extinction_coef     ?
loop_
    _atom_type_symbol
    _atom_type_description
    _atom_type_scat_dispersion_real
    _atom_type_scat_dispersion_imag
    _atom_type_scat_source
    'C' 'C' 0.0033 0.0016
                         'International Tables Vol C Tables 4.2.6.8 and 6.1.1.4'
    'H' 'H' 0.0000 0.0000
                         'International Tables Vol C Tables 4.2.6.8 and 6.1.1.4'
    'O' 'O' 0.0106 0.0060
                         'International Tables Vol C Tables 4.2.6.8 and 6.1.1.4'
_computing_data_collection     'APEX2 (Bruker, 2008)'
_computing_cell_refinement     'SAINT (Bruker, 2008)'
_computing_data_reduction     'SAINT (Bruker, 2008)'
_computing_structure_solution     'SHELXS97 (Sheldrick, 2008)'
_computing_structure_refinement     'SHELXL97 (Sheldrick, 2008)'
_computing_molecular_graphics     'X-SEED (Barbour, 2001)'
_computing_publication_material     'publCIF (Westrip, 2009)'
loop_
    _atom_site_type_symbol
    _atom_site_label
    _atom_site_fract_x
    _atom_site_fract_y
    _atom_site_fract_z
    _atom_site_U_iso_or_equiv
    _atom_site_adp_type
    _atom_site_calc_flag
    _atom_site_refinement_flags
    _atom_site_occupancy
    _atom_site_disorder_assembly
    _atom_site_disorder_group
    O O1 0.62940(3) 0.55357(10) 0.45186(5) 0.01852(17) Uani d . 1 . .
    O O2 0.50133(4) 0.28978(12) 0.34344(6) 0.0312(2) Uani d . 1 . .
    O O3 0.59191(3) 0.24695(10) 0.38235(5) 0.02188(18) Uani d . 1 . .
    O O4 0.46280(3) 0.74298(11) 0.29129(5) 0.02427(19) Uani d . 1 . .
    O O5 0.46291(3) 0.79011(11) 0.41127(5) 0.02219(18) Uani d . 1 . .
    C C1 0.65404(4) 0.50737(13) 0.53927(7) 0.0168(2) Uani d . 1 . .
    C C2 0.70965(5) 0.42956(14) 0.58737(7) 0.0204(2) Uani d . 1 . .
    H H2 0.7282 0.4094 0.5592 0.025 Uiso calc R 1 . .
    C C3 0.73670(4) 0.38328(15) 0.67493(7) 0.0213(2) Uani d . 1 . .
    H H3 0.7734 0.3256 0.7067 0.026 Uiso calc R 1 . .
    C C4 0.71080(4) 0.42003(14) 0.71938(7) 0.0185(2) Uani d . 1 . .
    C C5 0.73888(5) 0.37331(15) 0.81041(7) 0.0230(2) Uani d . 1 . .
    H H5 0.7749 0.3117 0.8419 0.028 Uiso calc R 1 . .
    C C6 0.71465(5) 0.41601(16) 0.85348(7) 0.0251(2) Uani d . 1 . .
    H H6 0.7339 0.3839 0.9145 0.030 Uiso calc R 1 . .
    C C7 0.66120(5) 0.50753(16) 0.80743(7) 0.0232(2) Uani d . 1 . .
    H H7 0.6454 0.5407 0.8383 0.028 Uiso calc R 1 . .
    C C8 0.63177(4) 0.54922(14) 0.71821(7) 0.0191(2) Uani d . 1 . .
    H H8 0.5953 0.6080 0.6876 0.023 Uiso calc R 1 . .
    C C9 0.65548(4) 0.50523(13) 0.67154(7) 0.0162(2) Uani d . 1 . .
    C C10 0.62585(4) 0.54314(13) 0.57807(7) 0.0159(2) Uani d . 1 . .
    C C11 0.56863(4) 0.62474(13) 0.52185(7) 0.0166(2) Uani d . 1 . .
    H H11 0.5517 0.6760 0.5481 0.020 Uiso calc R 1 . .
    C C12 0.53990(4) 0.62713(13) 0.43245(7) 0.0173(2) Uani d . 1 . .
    C C13 0.56717(4) 0.53746(14) 0.39323(7) 0.0180(2) Uani d . 1 . .
    H H13 0.5530 0.5992 0.3360 0.022 Uiso calc R 1 . .
    C C14 0.54901(4) 0.34276(15) 0.37069(7) 0.0193(2) Uani d . 1 . .
    C C15 0.58056(5) 0.06142(14) 0.35676(8) 0.0238(2) Uani d . 1 . .
    H H15A 0.5534 0.0495 0.2907 0.029 Uiso calc R 1 . .
    H H15B 0.5631 0.0029 0.3834 0.029 Uiso calc R 1 . .
    C C16 0.63836(6) -0.01934(18) 0.39174(10) 0.0373(3) Uani d . 1 . .
    H H16A 0.6331 -0.1447 0.3758 0.056 Uiso calc R 1 . .
    H H16B 0.6646 -0.0070 0.4571 0.056 Uiso calc R 1 . .
    H H16C 0.6552 0.0409 0.3652 0.056 Uiso calc R 1 . .
    C C17 0.48480(4) 0.72331(13) 0.37016(7) 0.0178(2) Uani d . 1 . .
    C C18 0.41183(5) 0.90167(15) 0.35647(7) 0.0234(2) Uani d . 1 . .
    H H18A 0.3810 0.8389 0.3012 0.028 Uiso calc R 1 . .
    H H18B 0.4219 1.0111 0.3393 0.028 Uiso calc R 1 . .
    C C19 0.39141(5) 0.94429(16) 0.41299(8) 0.0275(3) Uani d . 1 . .
    H H19A 0.3586 1.0269 0.3806 0.041 Uiso calc R 1 . .
    H H19B 0.4234 0.9981 0.4695 0.041 Uiso calc R 1 . .
    H H19C 0.3789 0.8357 0.4257 0.041 Uiso calc R 1 . .
loop_
    _atom_site_aniso_label
    _atom_site_aniso_U_11
    _atom_site_aniso_U_22
    _atom_site_aniso_U_33
    _atom_site_aniso_U_12
    _atom_site_aniso_U_13
    _atom_site_aniso_U_23
    O1 0.0179(4) 0.0226(4) 0.0170(3) -0.0018(3) 0.0114(3) -0.0014(3)
    O2 0.0211(4) 0.0299(5) 0.0412(5) -0.0049(3) 0.0177(4) -0.0129(4)
    O3 0.0194(4) 0.0195(4) 0.0260(4) -0.0008(3) 0.0130(3) -0.0048(3)
    O4 0.0234(4) 0.0296(4) 0.0181(4) 0.0041(3) 0.0114(3) 0.0033(3)
    O5 0.0202(4) 0.0256(4) 0.0192(4) 0.0079(3) 0.0108(3) 0.0024(3)
    C1 0.0174(5) 0.0157(4) 0.0170(4) -0.0031(4) 0.0101(4) -0.0024(4)
    C2 0.0180(5) 0.0216(5) 0.0246(5) -0.0010(4) 0.0143(4) -0.0039(4)
    C3 0.0155(5) 0.0214(5) 0.0243(5) 0.0015(4) 0.0104(4) -0.0006(4)
    C4 0.0161(5) 0.0169(5) 0.0202(5) -0.0019(4) 0.0095(4) -0.0007(4)
    C5 0.0175(5) 0.0233(5) 0.0216(5) -0.0006(4) 0.0079(4) 0.0034(4)
    C6 0.0226(5) 0.0308(6) 0.0169(5) -0.0041(4) 0.0091(4) 0.0033(4)
    C7 0.0232(5) 0.0291(6) 0.0202(5) -0.0041(4) 0.0144(4) -0.0010(4)
    C8 0.0178(5) 0.0211(5) 0.0195(5) -0.0015(4) 0.0116(4) -0.0007(4)
    C9 0.0158(4) 0.0149(4) 0.0174(5) -0.0025(3) 0.0095(4) -0.0012(3)
    C10 0.0156(4) 0.0144(4) 0.0174(5) -0.0011(3) 0.0096(4) -0.0014(3)
    C11 0.0175(5) 0.0151(4) 0.0190(5) -0.0005(4) 0.0117(4) -0.0009(4)
    C12 0.0178(5) 0.0162(5) 0.0188(5) 0.0000(4) 0.0113(4) -0.0005(4)
    C13 0.0165(5) 0.0212(5) 0.0152(4) 0.0003(4) 0.0088(4) -0.0007(4)
    C14 0.0190(5) 0.0230(5) 0.0159(4) 0.0000(4) 0.0103(4) -0.0031(4)
    C15 0.0234(5) 0.0187(5) 0.0268(5) -0.0021(4) 0.0135(5) -0.0060(4)
    C16 0.0255(6) 0.0254(6) 0.0442(7) 0.0049(5) 0.0115(6) -0.0061(5)
    C17 0.0182(5) 0.0158(4) 0.0191(5) -0.0013(4) 0.0109(4) -0.0006(4)
    C18 0.0202(5) 0.0216(5) 0.0248(5) 0.0067(4) 0.0114(4) 0.0037(4)
    C19 0.0271(6) 0.0222(5) 0.0356(6) 0.0032(4) 0.0200(5) -0.0018(5)
_geom_special_details
;
All e.s.d.'s (except the e.s.d. in the dihedral angle between two l.s. planes)
are estimated using the full covariance matrix. The cell e.s.d.'s are taken
into account individually in the estimation of e.s.d.'s in distances, angles
and torsion angles; correlations between e.s.d.'s in cell parameters are only
used when they are defined by crystal symmetry. An approximate (isotropic)
treatment of cell e.s.d.'s is used for estimating e.s.d.'s involving l.s.
planes.
;
loop_
    _geom_bond_atom_site_label_1
    _geom_bond_atom_site_label_2
    _geom_bond_site_symmetry_2
    _geom_bond_distance
    _geom_bond_publ_flag
    O1 C1 . 1.3747(12) ?
    O1 C13 . 1.4336(12) ?
    O2 C14 . 1.2039(13) ?
    O3 C14 . 1.3255(13) ?
    O3 C15 . 1.4579(13) ?
    O4 C17 . 1.2102(13) ?
    O5 C17 . 1.3384(12) ?
    O5 C18 . 1.4532(12) ?
    C1 C10 . 1.3868(14) ?
    C1 C2 . 1.4068(14) ?
    C2 C3 . 1.3660(15) ?
    C2 H2 . 0.9500 ?
    C3 C4 . 1.4229(15) ?
    C3 H3 . 0.9500 ?
    C4 C5 . 1.4176(15) ?
    C4 C9 . 1.4251(14) ?
    C5 C6 . 1.3692(16) ?
    C5 H5 . 0.9500 ?
    C6 C7 . 1.4101(16) ?
    C6 H6 . 0.9500 ?
    C7 C8 . 1.3754(15) ?
    C7 H7 . 0.9500 ?
    C8 C9 . 1.4181(14) ?
    C8 H8 . 0.9500 ?
    C9 C10 . 1.4354(13) ?
    C10 C11 . 1.4534(13) ?
    C11 C12 . 1.3438(14) ?
    C11 H11 . 0.9500 ?
    C12 C17 . 1.4763(14) ?
    C12 C13 . 1.5056(14) ?
    C13 C14 . 1.5376(15) ?
    C13 H13 . 1.0000 ?
    C15 C16 . 1.4978(16) ?
    C15 H15A . 0.9900 ?
    C15 H15B . 0.9900 ?
    C16 H16A . 0.9800 ?
    C16 H16B . 0.9800 ?
    C16 H16C . 0.9800 ?
    C18 C19 . 1.5050(16) ?
    C18 H18A . 0.9900 ?
    C18 H18B . 0.9900 ?
    C19 H19A . 0.9800 ?
    C19 H19B . 0.9800 ?
    C19 H19C . 0.9800 ?
loop_
    _geom_angle_atom_site_label_1
    _geom_angle_atom_site_label_2
    _geom_angle_atom_site_label_3
    _geom_angle_site_symmetry_1
    _geom_angle_site_symmetry_3
    _geom_angle
    _geom_angle_publ_flag
    C1 O1 C13 . . 114.11(8) ?
    C14 O3 C15 . . 118.05(9) ?
    C17 O5 C18 . . 115.78(8) ?
    O1 C1 C10 . . 120.89(9) ?
    O1 C1 C2 . . 116.68(9) ?
    C10 C1 C2 . . 122.38(9) ?
    C3 C2 C1 . . 119.33(9) ?
    C3 C2 H2 . . 120.3 ?
    C1 C2 H2 . . 120.3 ?
    C2 C3 C4 . . 121.11(10) ?
    C2 C3 H3 . . 119.4 ?
    C4 C3 H3 . . 119.4 ?
    C5 C4 C3 . . 121.31(10) ?
    C5 C4 C9 . . 119.24(9) ?
    C3 C4 C9 . . 119.45(9) ?
    C6 C5 C4 . . 120.73(10) ?
    C6 C5 H5 . . 119.6 ?
    C4 C5 H5 . . 119.6 ?
    C5 C6 C7 . . 120.10(10) ?
    C5 C6 H6 . . 119.9 ?
    C7 C6 H6 . . 119.9 ?
    C8 C7 C6 . . 120.64(10) ?
    C8 C7 H7 . . 119.7 ?
    C6 C7 H7 . . 119.7 ?
    C7 C8 C9 . . 120.54(10) ?
    C7 C8 H8 . . 119.7 ?
    C9 C8 H8 . . 119.7 ?
    C8 C9 C4 . . 118.64(9) ?
    C8 C9 C10 . . 122.48(9) ?
    C4 C9 C10 . . 118.88(9) ?
    C1 C10 C9 . . 118.67(9) ?
    C1 C10 C11 . . 117.45(9) ?
    C9 C10 C11 . . 123.82(9) ?
    C12 C11 C10 . . 119.55(9) ?
    C12 C11 H11 . . 120.2 ?
    C10 C11 H11 . . 120.2 ?
    C11 C12 C17 . . 123.91(9) ?
    C11 C12 C13 . . 118.54(9) ?
    C17 C12 C13 . . 117.40(9) ?
    O1 C13 C12 . . 110.92(8) ?
    O1 C13 C14 . . 110.70(8) ?
    C12 C13 C14 . . 112.17(8) ?
    O1 C13 H13 . . 107.6 ?
    C12 C13 H13 . . 107.6 ?
    C14 C13 H13 . . 107.6 ?
    O2 C14 O3 . . 126.07(10) ?
    O2 C14 C13 . . 123.27(10) ?
    O3 C14 C13 . . 110.62(9) ?
    O3 C15 C16 . . 106.18(9) ?
    O3 C15 H15A . . 110.5 ?
    C16 C15 H15A . . 110.5 ?
    O3 C15 H15B . . 110.5 ?
    C16 C15 H15B . . 110.5 ?
    H15A C15 H15B . . 108.7 ?
    C15 C16 H16A . . 109.5 ?
    C15 C16 H16B . . 109.5 ?
    H16A C16 H16B . . 109.5 ?
    C15 C16 H16C . . 109.5 ?
    H16A C16 H16C . . 109.5 ?
    H16B C16 H16C . . 109.5 ?
    O4 C17 O5 . . 123.96(10) ?
    O4 C17 C12 . . 123.61(9) ?
    O5 C17 C12 . . 112.40(8) ?
    O5 C18 C19 . . 106.24(9) ?
    O5 C18 H18A . . 110.5 ?
    C19 C18 H18A . . 110.5 ?
    O5 C18 H18B . . 110.5 ?
    C19 C18 H18B . . 110.5 ?
    H18A C18 H18B . . 108.7 ?
    C18 C19 H19A . . 109.5 ?
    C18 C19 H19B . . 109.5 ?
    H19A C19 H19B . . 109.5 ?
    C18 C19 H19C . . 109.5 ?
    H19A C19 H19C . . 109.5 ?
    H19B C19 H19C . . 109.5 ?
loop_
    _geom_torsion_atom_site_label_1
    _geom_torsion_atom_site_label_2
    _geom_torsion_atom_site_label_3
    _geom_torsion_atom_site_label_4
    _geom_torsion_site_symmetry_1
    _geom_torsion_site_symmetry_2
    _geom_torsion_site_symmetry_3
    _geom_torsion_site_symmetry_4
    _geom_torsion
    _geom_torsion_publ_flag
    C13 O1 C1 C10 . . . . -35.53(13) ?
    C13 O1 C1 C2 . . . . 146.96(9) ?
    O1 C1 C2 C3 . . . . 179.02(9) ?
    C10 C1 C2 C3 . . . . 1.55(16) ?
    C1 C2 C3 C4 . . . . -2.99(16) ?
    C2 C3 C4 C5 . . . . -179.58(10) ?
    C2 C3 C4 C9 . . . . 0.52(16) ?
    C3 C4 C5 C6 . . . . 177.24(10) ?
    C9 C4 C5 C6 . . . . -2.86(16) ?
    C4 C5 C6 C7 . . . . -0.03(17) ?
    C5 C6 C7 C8 . . . . 2.39(18) ?
    C6 C7 C8 C9 . . . . -1.78(17) ?
    C7 C8 C9 C4 . . . . -1.13(15) ?
    C7 C8 C9 C10 . . . . 178.81(10) ?
    C5 C4 C9 C8 . . . . 3.41(15) ?
    C3 C4 C9 C8 . . . . -176.69(9) ?
    C5 C4 C9 C10 . . . . -176.53(9) ?
    C3 C4 C9 C10 . . . . 3.37(15) ?
    O1 C1 C10 C9 . . . . -175.02(9) ?
    C2 C1 C10 C9 . . . . 2.35(15) ?
    O1 C1 C10 C11 . . . . 2.28(14) ?
    C2 C1 C10 C11 . . . . 179.65(9) ?
    C8 C9 C10 C1 . . . . 175.33(9) ?
    C4 C9 C10 C1 . . . . -4.73(15) ?
    C8 C9 C10 C11 . . . . -1.79(16) ?
    C4 C9 C10 C11 . . . . 178.15(9) ?
    C1 C10 C11 C12 . . . . 14.50(14) ?
    C9 C10 C11 C12 . . . . -168.35(10) ?
    C10 C11 C12 C17 . . . . -172.92(9) ?
    C10 C11 C12 C13 . . . . 2.62(14) ?
    C1 O1 C13 C12 . . . . 49.75(11) ?
    C1 O1 C13 C14 . . . . -75.44(10) ?
    C11 C12 C13 O1 . . . . -34.20(13) ?
    C17 C12 C13 O1 . . . . 141.64(9) ?
    C11 C12 C13 C14 . . . . 90.16(11) ?
    C17 C12 C13 C14 . . . . -94.01(11) ?
    C15 O3 C14 O2 . . . . 2.74(16) ?
    C15 O3 C14 C13 . . . . -174.88(8) ?
    O1 C13 C14 O2 . . . . 159.77(10) ?
    C12 C13 C14 O2 . . . . 35.29(14) ?
    O1 C13 C14 O3 . . . . -22.54(11) ?
    C12 C13 C14 O3 . . . . -147.02(9) ?
    C14 O3 C15 C16 . . . . -170.34(10) ?
    C18 O5 C17 O4 . . . . -4.22(15) ?
    C18 O5 C17 C12 . . . . 174.06(9) ?
    C11 C12 C17 O4 . . . . 170.68(10) ?
    C13 C12 C17 O4 . . . . -4.91(15) ?
    C11 C12 C17 O5 . . . . -7.61(14) ?
    C13 C12 C17 O5 . . . . 176.80(9) ?
    C17 O5 C18 C19 . . . . 173.96(9) ?
