# Supplementary material for: Diethyl 3H-naphtho[2,1-b]pyran-2,3-dicarboxyl­ate
Source: Acta Crystallogr Sect E Struct Rep Online. 2009 Mar 14;65(Pt 4):o760. doi: 10.1107/S1600536809008691 (PMC2968793; doi:10.1107/S1600536809008691)
Supplement: Supplementary file 2 [file e-65-0o760-Isup2.hkl]

# 
# h,k,l, Fc-squared, Fo-squared, sigma(Fo-squared) and status flag 
# 
data_I
_shelx_title '  C2/c' 
_shelx_refln_list_code          4 
_shelx_F_calc_maximum      308.41 
_exptl_crystal_F_000      1376.00 
_reflns_d_resolution_high  0.7697 
 
loop_ 
 _symmetry_equiv_pos_as_xyz 
 'x, y, z' 
 '-x, y, -z+1/2' 
 'x+1/2, y+1/2, z' 
 '-x+1/2, y+1/2, -z+1/2' 
 '-x, -y, -z' 
 'x, -y, z-1/2' 
 '-x+1/2, -y+1/2, -z' 
 'x+1/2, -y+1/2, z-1/2' 
 
_cell_length_a    28.5156 
_cell_length_b     7.5804 
_cell_length_c    18.5365 
_cell_angle_alpha  90.000 
_cell_angle_beta  126.413 
_cell_angle_gamma  90.000 
 
_shelx_F_squared_multiplier     1.000 
 
loop_ 
 _refln_index_h 
 _refln_index_k 
 _refln_index_l 
 _refln_F_squared_calc 
 _refln_F_squared_meas 
 _refln_F_squared_sigma 
 _refln_observed_status 
   2   0   0    22623.09    16472.44    859.37 o 
   4   0   0     4686.08     4275.12     74.35 o 
   6   0   0     5965.86     5250.11     77.88 o 
   8   0   0     6461.29     6854.71    101.55 o 
  10   0   0     9354.01    10063.10    149.18 o 
  12   0   0     3358.54     3870.34     46.21 o 
  14   0   0     5405.14     6471.49     95.34 o 
  16   0   0     2316.69     2528.88     31.57 o 
  18   0   0      207.06      169.49      3.79 o 
  20   0   0       71.39       77.04      3.08 o 
  22   0   0      451.93      552.78      8.83 o 
  24   0   0     5079.41     4631.84     70.21 o 
  26   0   0      145.80      137.87      5.38 o 
  28   0   0        5.34       15.84      2.96 o 
   1   1   0    31380.39    25885.92    214.84 o 
   3   1   0    29822.23    26821.86    809.08 o 
   5   1   0    26828.54    24474.61    665.71 o 
   7   1   0      332.09      313.01      2.98 o 
   9   1   0       10.85       12.84      0.79 o 
  11   1   0    23998.19    26513.05    225.85 o 
  13   1   0     1886.43     2253.10     21.58 o 
  15   1   0     1658.35     1908.13     18.55 o 
  17   1   0      752.37      819.20      9.98 o 
  19   1   0      835.56      805.39      9.99 o 
  21   1   0     1047.05      878.41      9.82 o 
  23   1   0        6.03        4.67      1.44 o 
  25   1   0      907.61      769.49      9.20 o 
  27   1   0      817.51      781.19     12.18 o 
  29   1   0      114.10      106.44      4.26 o 
   0   2   0    35598.96    32279.84   2511.07 o 
   2   2   0    60378.63    50645.49    507.19 o 
   4   2   0    95118.73    76236.16   1007.68 o 
   6   2   0       37.57       45.24      1.64 o 
   8   2   0      405.57      441.02      4.22 o 
  10   2   0     5855.01     6621.42     51.32 o 
  12   2   0      331.39      372.55      3.58 o 
  14   2   0    12888.95    13583.85    115.32 o 
  16   2   0      441.02      460.80      5.30 o 
  18   2   0        1.54        0.19      1.42 o 
  20   2   0      835.65      712.34     12.56 o 
  22   2   0     2991.75     2590.44     40.67 o 
  24   2   0        1.73       -1.46      1.76 o 
  26   2   0      242.00      247.36      5.03 o 
  28   2   0      155.59      138.12      4.07 o 
   1   3   0      435.05      419.64      3.77 o 
   3   3   0    22588.73    23422.01    277.98 o 
   5   3   0      970.60     1076.96     10.46 o 
   7   3   0     5678.92     6474.65     58.41 o 
   9   3   0     1088.64     1179.90     11.35 o 
  11   3   0      521.75      616.39      6.44 o 
  13   3   0       55.55       57.65      1.42 o 
  15   3   0       20.01        6.90      1.08 o 
  17   3   0     1874.65     1913.16     23.84 o 
  19   3   0       66.59       39.81      5.19 o 
  21   3   0     2312.63     2036.89     32.75 o 
  23   3   0       11.04       19.22      6.50 o 
  25   3   0       45.69       34.60      3.28 o 
  27   3   0       79.52       73.90      4.37 o 
   0   4   0     9506.67    10112.41    115.54 o 
   2   4   0     6949.19     7177.43     55.19 o 
   4   4   0    10221.63    11026.75    190.14 o 
   6   4   0    15401.43    16282.11    149.20 o 
   8   4   0     1137.33     1213.41     10.72 o 
  10   4   0      175.99      234.68      3.21 o 
  12   4   0      491.33      532.64      8.88 o 
  14   4   0      259.54      239.69      4.18 o 
  16   4   0     1073.95     1009.15     11.98 o 
  18   4   0      106.87      199.54      4.57 o 
  20   4   0      202.33      189.57      5.83 o 
  22   4   0       19.67       13.52      2.79 o 
  24   4   0       13.63        7.40      2.71 o 
  26   4   0       58.99       69.08      9.44 o 
   1   5   0      445.34      470.05      4.20 o 
   3   5   0       53.27       38.15      1.32 o 
   5   5   0      345.02      393.09      4.26 o 
   7   5   0     8151.83     9067.28     82.02 o 
   9   5   0      888.22      912.67     10.76 o 
  11   5   0     6291.12     6316.92     64.42 o 
  13   5   0     2162.73     2002.95     21.84 o 
  15   5   0       46.84       68.54      2.61 o 
  17   5   0       16.06       10.92      1.71 o 
  19   5   0     1022.02      885.90     12.79 o 
  21   5   0       12.36       14.90      2.20 o 
  23   5   0       92.26      106.96      8.15 o 
  25   5   0      154.74      166.81      7.41 o 
   0   6   0     2901.92     2981.59     35.15 o 
   2   6   0      125.13      125.56      2.02 o 
   4   6   0      939.91     1048.14     10.85 o 
   6   6   0     4071.16     4333.83     44.76 o 
   8   6   0        2.09       -0.10      1.43 o 
  10   6   0     6579.22     6572.52     67.16 o 
  12   6   0      814.48      754.17      9.67 o 
  14   6   0        5.49        1.63      1.56 o 
  16   6   0      217.74      252.66      4.90 o 
  18   6   0      480.08      434.08      7.78 o 
  20   6   0      455.50      480.54      8.53 o 
  22   6   0      246.03      238.70      5.78 o 
   1   7   0      340.98      287.73      4.26 o 
   3   7   0        4.85        2.61      1.32 o 
   5   7   0     1327.58     1267.84     14.65 o 
   7   7   0      394.58      352.43      5.67 o 
   9   7   0     5397.36     5194.66     53.80 o 
  11   7   0        9.39        8.33      1.83 o 
  13   7   0      223.74      190.07      4.26 o 
  15   7   0     4460.16     4242.30     44.76 o 
  17   7   0        4.34       10.64      2.28 o 
  19   7   0        0.96        1.12      2.27 o 
   0   8   0      451.03      427.21      9.23 o 
   2   8   0       15.92        9.52      2.19 o 
   4   8   0      122.40      109.46      4.03 o 
   6   8   0        3.05        6.17      1.56 o 
   8   8   0      189.82      161.34      4.00 o 
  10   8   0     2631.79     2454.86     27.04 o 
  12   8   0     2152.69     1980.24     22.46 o 
  14   8   0      533.59      519.41      8.05 o 
  16   8   0     1080.06     1069.60     15.70 o 
   1   9   0      129.22      109.53      4.13 o 
   3   9   0       87.06       83.73      3.88 o 
   5   9   0      455.27      450.39      8.66 o 
   7   9   0       41.00       47.32      4.81 o 
   9   9   0       56.51       44.88      3.46 o 
  11   9   0      459.96      512.01      8.15 o 
 -29   1   1      161.46      167.01      4.90 o 
 -27   1   1      177.27      188.84      3.87 o 
 -25   1   1       34.41       46.95      2.13 o 
 -23   1   1      774.98      686.47      8.16 o 
 -21   1   1      297.78      340.10      5.32 o 
 -19   1   1       20.86       52.39      2.24 o 
 -17   1   1       43.33       61.01      2.12 o 
 -15   1   1     7305.60     7705.17     65.00 o 
 -13   1   1    16308.61    16878.71    143.75 o 
 -11   1   1    26499.42    27390.25    231.47 o 
  -9   1   1       31.73       63.70      1.34 o 
  -7   1   1     5802.66     6118.55     47.26 o 
  -5   1   1      267.61      286.15      9.86 o 
  -3   1   1     2710.29     2588.81     22.85 o 
  -1   1   1      352.69      343.07      3.09 o 
   1   1   1     4637.24     4454.15     41.37 o 
   3   1   1     4716.67     4461.56     47.12 o 
   5   1   1    21424.51    19906.31    536.47 o 
   7   1   1      623.33      748.14      6.20 o 
  11   1   1     2478.94     2657.67     25.51 o 
  13   1   1       72.21      185.99     21.31 o 
  15   1   1     1058.11     1083.38     12.58 o 
  17   1   1     2608.35     2564.61     28.16 o 
  19   1   1     2991.97     2933.50     32.21 o 
  21   1   1      326.29      363.38      5.81 o 
  23   1   1       34.22       43.93      2.05 o 
  25   1   1      622.88      563.36      9.53 o 
  27   1   1      164.76      171.10      4.97 o 
 -30   2   1       13.94       22.77      2.78 o 
 -28   2   1       91.04      110.97      3.66 o 
 -26   2   1      160.61      166.72      5.06 o 
 -24   2   1      280.48      250.75      5.58 o 
 -22   2   1     2942.14     2574.96     33.25 o 
 -20   2   1      983.07     1164.81     19.41 o 
 -18   2   1      241.26      289.70      3.85 o 
 -16   2   1      328.77      371.72      4.50 o 
 -14   2   1       11.19       32.14      1.12 o 
 -12   2   1      219.57      288.92      3.15 o 
 -10   2   1       91.82       84.29      1.46 o 
  -8   2   1      632.33      669.23      6.06 o 
  -6   2   1     8703.17     8758.58     82.79 o 
  -4   2   1    68161.74    55417.99    526.76 o 
  -2   2   1       81.92       80.24      5.23 o 
   0   2   1     4125.48     4215.08     33.12 o 
   2   2   1    81501.28    61996.68   1077.66 o 
   4   2   1      460.90      476.49     11.34 o 
   6   2   1     2209.49     2469.04     21.01 o 
   8   2   1       72.70      136.08      1.63 o 
  10   2   1      219.02      186.47      3.28 o 
  12   2   1        0.57        3.82      0.73 o 
  14   2   1      703.96      755.11      8.16 o 
  16   2   1      363.72      373.57      5.54 o 
  18   2   1      271.56      228.63      4.84 o 
  20   2   1        8.78       26.09     12.86 o 
  22   2   1       34.72       30.55      3.12 o 
  24   2   1      221.00      231.85     12.61 o 
  26   2   1       12.37       13.46      2.07 o 
  28   2   1       65.81       70.98      3.69 o 
 -29   3   1       36.69       35.12      3.15 o 
 -27   3   1      332.79      321.89      7.01 o 
 -25   3   1       20.62       10.38      2.19 o 
 -23   3   1       15.37       41.77      3.57 o 
 -21   3   1      226.31      204.66      5.85 o 
 -19   3   1     1132.57      931.69     16.28 o 
 -17   3   1     1335.79     1508.80     16.77 o 
 -15   3   1        3.44       92.46      5.63 o 
 -13   3   1     1243.63     1305.87     12.62 o 
 -11   3   1     2234.61     2149.11     19.97 o 
  -9   3   1    34939.67    35659.57   1216.36 o 
  -7   3   1     3237.85     3655.96     33.11 o 
  -5   3   1     2284.44     2536.88     49.28 o 
  -3   3   1     1379.78     1407.93     12.87 o 
  -1   3   1     2188.18     2273.35     19.05 o 
   1   3   1     2638.38     2771.28     21.61 o 
   3   3   1    27216.91    27466.61    459.43 o 
   5   3   1       10.15       61.37      3.84 o 
   7   3   1    11981.11    13034.42    120.09 o 
   9   3   1      617.45      695.40      7.31 o 
  11   3   1      281.91      266.43      3.54 o 
  13   3   1     5399.61     5597.75     51.76 o 
  15   3   1      214.39      160.67      3.39 o 
  17   3   1      200.18      179.13      4.45 o 
  19   3   1      762.18      793.66     14.64 o 
  21   3   1     1347.52     1347.31     22.96 o 
  23   3   1        1.31        1.08      2.47 o 
  25   3   1      101.33      107.78      8.86 o 
  27   3   1      154.68      140.75      5.71 o 
 -28   4   1     1039.87     1143.06     27.34 o 
 -26   4   1      256.35      274.30      7.86 o 
 -24   4   1     1075.03      971.49     17.81 o 
 -22   4   1       89.60       68.86      4.06 o 
 -20   4   1      379.01      258.54      5.30 o 
 -18   4   1     3631.80     3537.83     42.39 o 
 -16   4   1       59.56       97.37      3.20 o 
 -14   4   1      407.43      371.60      5.38 o 
 -12   4   1      338.22      379.34      4.53 o 
 -10   4   1      618.79      620.13      6.60 o 
  -8   4   1     3991.05     4206.61     34.97 o 
  -6   4   1     5372.83     5832.45     52.94 o 
  -4   4   1    12119.91    12722.88     98.87 o 
  -2   4   1     7206.71     7334.36    132.53 o 
   0   4   1     3011.06     3310.91     25.85 o 
   2   4   1     4170.12     4767.96     36.93 o 
   4   4   1     1560.91     1685.38     14.71 o 
   6   4   1     2281.06     2332.91     37.95 o 
   8   4   1      621.64      675.34      6.33 o 
  10   4   1      162.59      172.16      3.29 o 
  12   4   1        0.02        6.74      1.34 o 
  14   4   1     1998.54     1835.37     20.11 o 
  16   4   1      209.22      188.01      8.74 o 
  18   4   1      342.50      234.84      4.50 o 
  20   4   1        2.34        1.33      2.25 o 
  22   4   1       10.09       16.97      4.34 o 
  24   4   1      129.14      129.22      5.53 o 
  26   4   1       70.47       74.39      5.78 o 
 -25   5   1       34.04       38.66      3.72 o 
 -23   5   1       29.57       35.93      3.48 o 
 -21   5   1     1340.26     1249.05     17.06 o 
 -19   5   1     2614.36     2247.53     28.19 o 
 -17   5   1      377.31      359.49      6.44 o 
 -15   5   1      327.66      335.24      5.33 o 
 -13   5   1     9006.30     9021.51     91.16 o 
 -11   5   1     1331.94     1287.96     20.60 o 
  -9   5   1      754.58      825.01      7.79 o 
  -7   5   1     1448.50     1675.46     16.15 o 
  -5   5   1      500.57      504.77      5.33 o 
  -3   5   1      430.02      442.79      4.32 o 
  -1   5   1      160.66      122.15      1.78 o 
   1   5   1      130.86      116.17      1.85 o 
   3   5   1     1766.09     1945.75     17.01 o 
   5   5   1    10527.89    11043.85    100.02 o 
   7   5   1       78.80       89.41      2.57 o 
   9   5   1     3620.19     3621.28     37.69 o 
  11   5   1      211.90      271.19     21.78 o 
  13   5   1      132.17      139.40      3.40 o 
  15   5   1      879.32      769.41      9.87 o 
  17   5   1     1407.29     1342.28     15.73 o 
  19   5   1      155.69      155.49      3.83 o 
  21   5   1      111.12       91.69      4.84 o 
  23   5   1       58.18       59.58      4.30 o 
 -24   6   1      153.47      201.92      5.86 o 
 -22   6   1      873.62      781.62     12.09 o 
 -20   6   1      285.00      301.04      6.33 o 
 -18   6   1       26.15       21.22      2.34 o 
 -16   6   1      609.56      536.87      7.68 o 
 -14   6   1       47.62       54.21      2.45 o 
 -12   6   1       17.86       14.39      1.77 o 
 -10   6   1     1809.97     1789.59     19.75 o 
  -8   6   1     3029.66     2996.00     31.55 o 
  -6   6   1     2914.00     2972.10     31.21 o 
  -4   6   1       51.86       60.68      1.58 o 
  -2   6   1     2812.34     2971.73     23.20 o 
   0   6   1     1117.59     1140.00      9.78 o 
   2   6   1      173.84      176.85      2.68 o 
   4   6   1      329.89      320.62     10.98 o 
   6   6   1      301.07      342.64      7.27 o 
   8   6   1     2909.95     2814.10     29.89 o 
  10   6   1       25.57       26.56      1.93 o 
  12   6   1       77.21       73.96      2.81 o 
  14   6   1     1035.79      872.06     11.07 o 
  16   6   1        4.01        5.67      1.80 o 
  18   6   1      147.29      140.94      5.04 o 
  20   6   1        1.33        8.97      5.66 o 
  22   6   1       10.85       10.52      2.48 o 
 -21   7   1      447.37      401.08      7.86 o 
 -19   7   1       33.50       20.37      2.47 o 
 -17   7   1      476.32      512.45      8.91 o 
 -15   7   1      681.04      715.67      9.67 o 
 -13   7   1       91.19       80.21      4.29 o 
 -11   7   1     1137.71     1112.41     13.37 o 
  -9   7   1       23.57       29.28      2.08 o 
  -7   7   1      492.43      522.73      7.28 o 
  -5   7   1     2589.17     2655.98     24.99 o 
  -3   7   1      407.52      404.41      5.28 o 
  -1   7   1        3.06        3.35      1.05 o 
   1   7   1     2213.69     2258.14     19.92 o 
   3   7   1      365.85      376.18      5.78 o 
   5   7   1        0.03        6.32      1.57 o 
   7   7   1      552.47      557.14      7.81 o 
   9   7   1      327.96      317.56      5.50 o 
  11   7   1      786.06      739.75      9.83 o 
  13   7   1        0.52        7.20      2.22 o 
  15   7   1        8.42       11.73      2.04 o 
  17   7   1      450.58      469.17      7.55 o 
  19   7   1       99.72       88.40      4.76 o 
 -18   8   1      387.40      419.17      8.22 o 
 -16   8   1      375.63      403.93      7.92 o 
 -14   8   1       79.66       65.19      3.40 o 
 -12   8   1      699.05      704.64     12.72 o 
 -10   8   1      326.75      299.38      5.49 o 
  -8   8   1      111.17      110.10      3.13 o 
  -6   8   1      452.63      482.94      7.07 o 
  -4   8   1       25.45       28.72      3.36 o 
  -2   8   1      808.15      813.66     10.19 o 
   0   8   1      714.43      679.82      8.96 o 
   2   8   1      136.80      120.29      3.88 o 
   4   8   1      106.42       99.44      2.86 o 
   6   8   1       11.00       12.27      1.86 o 
   8   8   1       80.14       62.38      2.90 o 
  10   8   1        0.08        6.86      2.01 o 
  12   8   1      761.67      754.80     10.38 o 
  14   8   1       25.14       25.96      3.17 o 
  16   8   1       12.80       18.33      2.33 o 
 -11   9   1       72.77       85.44      4.20 o 
  -9   9   1        5.85        3.64      2.53 o 
  -7   9   1      335.38      347.90      6.99 o 
  -5   9   1       23.89       17.93      2.47 o 
  -3   9   1     1431.88     1420.06     26.05 o 
  -1   9   1      219.12      216.32      5.38 o 
   1   9   1      434.64      423.96      7.82 o 
   3   9   1       53.91       41.92      2.90 o 
   5   9   1        0.97        3.02      2.20 o 
   7   9   1       21.03       18.96      2.54 o 
   9   9   1      349.55      329.04      6.25 o 
  11   9   1        7.26       12.72      2.29 o 
 -30   0   2        1.39        0.90      2.63 o 
 -28   0   2      242.49      234.18      6.84 o 
 -26   0   2        0.02       10.62      2.09 o 
 -24   0   2     2869.49     2823.69     47.31 o 
 -22   0   2      260.50      267.95      4.45 o 
 -20   0   2        0.31        1.91      2.12 o 
 -18   0   2      547.99      657.02      8.38 o 
 -16   0   2      666.29      919.71     27.46 o 
 -14   0   2      599.82      619.46     20.12 o 
 -12   0   2     1291.06     1234.11     15.72 o 
 -10   0   2     9546.95     9094.18    383.25 o 
  -8   0   2       13.87       23.86      2.03 o 
  -6   0   2      421.25      341.34      5.60 o 
  -4   0   2    44901.00    34003.46    523.40 o 
  -2   0   2     6249.41     5372.92    198.92 o 
   0   0   2     1375.85     1322.66     21.74 o 
   2   0   2    11482.53    10656.58    580.11 o 
   4   0   2     5870.92     6110.98    100.58 o 
   6   0   2      591.62      634.80     16.45 o 
   8   0   2     3155.59     3125.10     50.36 o 
  10   0   2     7890.90     8226.74    146.23 o 
  12   0   2     9469.53     9830.71    117.11 o 
  14   0   2       97.73      167.83      4.44 o 
  16   0   2     1166.89     1140.25     18.89 o 
  18   0   2       25.95       30.59      4.29 o 
  20   0   2     1071.07      973.23     17.18 o 
  22   0   2       71.60       62.73      3.91 o 
  24   0   2      269.30      280.04      7.59 o 
  26   0   2        0.81        0.59      3.32 o 
 -31   1   2       32.43       35.27      5.88 o 
 -29   1   2      179.26      136.41      4.38 o 
 -27   1   2      289.59      256.49      4.46 o 
 -25   1   2        4.69        3.46      1.58 o 
 -23   1   2       28.51       31.67      1.42 o 
 -21   1   2       96.96      146.99      2.62 o 
 -19   1   2      921.63      959.99      8.52 o 
 -17   1   2     1248.10     1303.26     11.02 o 
 -15   1   2     9074.73     9926.94     83.82 o 
 -13   1   2     1940.73     2260.78     21.19 o 
 -11   1   2      677.47      621.08      6.31 o 
  -9   1   2       41.08       40.79      2.00 o 
  -7   1   2      569.73      520.83      5.10 o 
  -5   1   2    39363.61    32150.07    476.46 o 
  -3   1   2      140.37      114.92      1.93 o 
  -1   1   2     4053.22     3955.86     42.36 o 
   1   1   2        0.97       -0.53      0.35 o 
   3   1   2    10271.25    10410.31    149.95 o 
   5   1   2     1183.80     1297.36     12.96 o 
   7   1   2        9.43        7.73      1.03 o 
   9   1   2     2063.23     2297.94     24.80 o 
  13   1   2       14.82        2.50      1.13 o 
  15   1   2       18.94       27.11      1.93 o 
  17   1   2      712.28      720.82      9.08 o 
  19   1   2       89.09       60.22      3.00 o 
  21   1   2      166.70      113.71      3.24 o 
  23   1   2       85.97      104.51      3.80 o 
  25   1   2        8.94       10.54      2.16 o 
  27   1   2        7.67        8.37      2.43 o 
 -30   2   2      277.33      297.82      6.78 o 
 -28   2   2      142.45      157.69      4.04 o 
 -26   2   2     1083.05     1025.22     22.35 o 
 -24   2   2       68.02       91.94      3.48 o 
 -22   2   2      933.30      921.78     11.56 o 
 -20   2   2       25.04       16.21      1.53 o 
 -18   2   2     1491.60     1451.33     14.50 o 
 -16   2   2       99.59      181.52      3.42 o 
 -14   2   2      406.50      478.04      4.74 o 
 -12   2   2        2.88        2.49      1.07 o 
 -10   2   2     1138.20     1031.78     16.82 o 
  -8   2   2     4655.41     4739.18     39.11 o 
  -6   2   2     8563.64     8929.07     74.12 o 
  -4   2   2     3103.02     3241.89     24.93 o 
  -2   2   2     3282.41     3582.37     36.38 o 
   0   2   2     3097.58     3221.31     29.78 o 
   2   2   2     1250.66     1279.57     15.95 o 
   4   2   2     2074.62     2175.01     22.42 o 
   6   2   2     8792.88     9425.77    108.67 o 
   8   2   2    17187.68    17484.20    163.61 o 
  10   2   2      731.35      805.03      7.52 o 
  12   2   2     1795.19     1781.73     17.56 o 
  14   2   2      380.33      462.54      5.49 o 
  16   2   2     1078.67      927.20     11.33 o 
  18   2   2      797.75      720.44     13.39 o 
  20   2   2       80.22       58.61      3.68 o 
  22   2   2      132.49      116.87      4.95 o 
  24   2   2       45.11       44.42      2.93 o 
  26   2   2       89.73       92.18      4.07 o 
 -29   3   2      109.28      146.01      6.50 o 
 -27   3   2      159.76      163.08      5.18 o 
 -25   3   2      574.11      555.05     10.42 o 
 -23   3   2        3.40        1.57      2.19 o 
 -21   3   2       24.98       30.30      5.06 o 
 -19   3   2     3958.92     3936.13     49.21 o 
 -17   3   2      278.99      269.35      3.57 o 
 -15   3   2       11.45       13.39      0.98 o 
 -13   3   2      921.39      904.92      9.98 o 
 -11   3   2      134.29       92.46      2.12 o 
  -9   3   2    10631.58    11465.25    103.84 o 
  -7   3   2     3104.48     3117.85     28.32 o 
  -5   3   2      483.29      429.67      4.66 o 
  -3   3   2     3209.71     3417.10     31.54 o 
  -1   3   2     2734.71     2825.12     22.03 o 
   1   3   2     2543.48     2888.17     38.01 o 
   3   3   2      209.24      217.90      3.26 o 
   5   3   2      137.98      207.67      3.29 o 
   7   3   2      539.01      506.59      6.29 o 
   9   3   2      340.87      382.51      4.51 o 
  11   3   2      159.39      188.74      4.22 o 
  13   3   2      424.23      386.16      5.58 o 
  15   3   2        9.14        3.28      1.84 o 
  17   3   2      910.87      796.35     11.92 o 
  19   3   2      855.77      779.06     11.97 o 
  21   3   2     1027.04      991.76     18.03 o 
  23   3   2       17.35       16.30      3.04 o 
  25   3   2        2.10        3.05      2.78 o 
 -28   4   2      229.08      268.36     12.79 o 
 -26   4   2       86.90       86.71      4.02 o 
 -24   4   2      744.65      709.40     13.84 o 
 -22   4   2        0.00        0.36      2.76 o 
 -20   4   2      166.40      115.43      3.56 o 
 -18   4   2      644.20      566.95      8.56 o 
 -16   4   2      706.50      658.15      9.43 o 
 -14   4   2      425.59      442.62      8.06 o 
 -12   4   2      141.38      103.98      3.65 o 
 -10   4   2     6611.48     6875.32     61.82 o 
  -8   4   2    19495.81    20141.46    268.61 o 
  -6   4   2      906.45      907.09      7.70 o 
  -4   4   2       36.55       34.87      1.70 o 
  -2   4   2     7848.63     8203.11     63.34 o 
   0   4   2       67.65       68.20      1.38 o 
   2   4   2     2263.12     2372.03     20.34 o 
   4   4   2       57.80       49.50      3.19 o 
   6   4   2     6985.12     7309.64     65.95 o 
   8   4   2     2182.52     2312.55     24.46 o 
  10   4   2     1564.10     1517.64     16.74 o 
  12   4   2       33.05       53.68      3.32 o 
  14   4   2      686.39      675.52      8.71 o 
  16   4   2     1071.53      922.61     11.35 o 
  18   4   2      124.37       99.09      3.85 o 
  20   4   2        6.87        4.03      2.57 o 
  22   4   2      100.58      108.05      8.22 o 
  24   4   2       61.05       55.13      4.34 o 
 -27   5   2        7.28        5.86      2.67 o 
 -25   5   2        0.14       -3.94      2.63 o 
 -23   5   2       26.03       28.50      2.52 o 
 -21   5   2       74.01       48.80      2.68 o 
 -19   5   2      134.64      179.10      4.50 o 
 -17   5   2       65.78       65.56      2.84 o 
 -15   5   2      469.81      401.61      9.05 o 
 -13   5   2      153.73      178.53      3.70 o 
 -11   5   2      143.32      162.05      4.51 o 
  -9   5   2     2333.85     2511.10     21.42 o 
  -7   5   2     1004.80     1102.19     11.03 o 
  -5   5   2     1040.05     1015.41      8.67 o 
  -3   5   2      177.59      158.65      2.21 o 
  -1   5   2      602.11      619.03      5.64 o 
   1   5   2     3316.68     3548.30     30.17 o 
   3   5   2     1698.35     1869.50     16.38 o 
   5   5   2     1493.93     1605.15     17.54 o 
   7   5   2        2.08        0.97      1.40 o 
   9   5   2      171.92      199.97      3.88 o 
  11   5   2      121.09      128.17      3.24 o 
  13   5   2        2.97        1.01      1.59 o 
  15   5   2      535.69      475.35      6.99 o 
  17   5   2        8.08       18.97      2.50 o 
  19   5   2       45.16       50.40      3.26 o 
  21   5   2        1.97        0.28      2.61 o 
  23   5   2      683.26      707.27     14.69 o 
 -24   6   2        3.15        5.89      2.23 o 
 -22   6   2        2.42        2.90      2.01 o 
 -20   6   2        0.51       -2.69      2.90 o 
 -18   6   2      201.94      163.75      4.38 o 
 -16   6   2        4.19        2.82      1.81 o 
 -14   6   2      862.45      800.64     11.55 o 
 -12   6   2      290.57      334.95      5.39 o 
 -10   6   2      800.59      869.27     10.54 o 
  -8   6   2      915.83      860.43     10.36 o 
  -6   6   2     1150.77     1096.89      9.52 o 
  -4   6   2      131.43      151.05      2.37 o 
  -2   6   2       60.63       43.96      1.39 o 
   0   6   2      388.28      406.03      4.22 o 
   2   6   2       95.95       80.96      2.60 o 
   4   6   2      683.02      659.52      8.42 o 
   6   6   2      534.53      499.86      7.88 o 
   8   6   2       55.81       61.13      3.22 o 
  10   6   2      341.94      346.37      5.58 o 
  12   6   2      153.80      110.11      3.26 o 
  14   6   2      305.55      251.25      4.94 o 
  16   6   2      474.76      458.29      7.18 o 
  18   6   2       57.46       64.88      2.88 o 
  20   6   2        0.07       -0.29      1.88 o 
 -21   7   2        5.75        3.19      2.32 o 
 -19   7   2       89.43       92.66      3.96 o 
 -17   7   2      373.63      319.40      6.47 o 
 -15   7   2       44.48       36.51      2.67 o 
 -13   7   2      271.20      258.09      5.57 o 
 -11   7   2      151.15      132.60      3.61 o 
  -9   7   2      126.45      119.10      3.46 o 
  -7   7   2      298.10      321.17      4.67 o 
  -5   7   2      383.14      349.31      4.40 o 
  -3   7   2      698.86      762.76      8.37 o 
  -1   7   2      600.66      617.06      6.57 o 
   1   7   2      272.02      222.95      4.20 o 
   3   7   2      210.63      169.22      3.73 o 
   5   7   2     1304.73     1232.97     14.47 o 
   7   7   2        0.52       -0.72      1.81 o 
   9   7   2      234.11      211.34      4.40 o 
  11   7   2       25.30       22.56      2.07 o 
  13   7   2       51.04       50.33      2.66 o 
  15   7   2       13.73        9.45      2.01 o 
  17   7   2        2.85        3.35      1.95 o 
  19   7   2      313.88      295.02      6.02 o 
 -18   8   2      175.37      225.94      5.77 o 
 -16   8   2      180.08      181.44      5.40 o 
 -14   8   2     1275.30     1177.22     16.61 o 
 -12   8   2      262.88      266.88      9.69 o 
 -10   8   2      185.90      188.10      4.25 o 
  -8   8   2      116.66      105.21      3.31 o 
  -6   8   2        1.45        3.96      1.92 o 
  -4   8   2        5.47        1.09      1.57 o 
  -2   8   2       24.84       30.35      2.84 o 
   0   8   2       58.86       55.73      2.82 o 
   2   8   2      392.52      376.94      5.39 o 
   4   8   2        7.00       13.23      1.88 o 
   6   8   2        5.73       10.75      1.87 o 
   8   8   2      838.57      796.43     10.61 o 
  10   8   2      580.91      559.30      8.34 o 
  12   8   2      447.74      470.93      7.55 o 
  14   8   2      143.75      163.24      4.50 o 
 -13   9   2        1.02        2.69      2.40 o 
 -11   9   2        0.02       -3.26      2.18 o 
  -9   9   2       82.92       79.97      3.83 o 
  -7   9   2        2.85        1.51      2.47 o 
  -5   9   2      286.56      247.06      5.80 o 
  -3   9   2       51.25       58.51      2.85 o 
  -1   9   2        1.80        0.06      2.09 o 
   1   9   2       56.97       60.35      3.32 o 
   3   9   2        0.02       -3.20      2.31 o 
   5   9   2        0.45       -1.57      2.08 o 
   7   9   2       58.78       57.71      2.87 o 
   9   9   2      477.38      448.78      7.49 o 
 -31   1   3       40.30       27.94      5.52 o 
 -29   1   3       91.12       86.37      4.79 o 
 -27   1   3      906.71      859.80      9.95 o 
 -25   1   3      149.80      128.67      2.74 o 
 -23   1   3        7.49        6.93      1.07 o 
 -21   1   3     1291.32     1188.21     10.38 o 
 -19   1   3      899.61      822.68      7.43 o 
 -17   1   3       82.72       92.15      3.67 o 
 -15   1   3      481.44      479.61      4.86 o 
 -13   1   3       42.73       43.95      1.27 o 
 -11   1   3     1226.26     1337.02     11.55 o 
  -9   1   3      353.93      285.23      3.02 o 
  -7   1   3    10753.39    10422.39     86.22 o 
  -5   1   3    26555.72    24139.35    605.21 o 
  -3   1   3    28618.77    24707.02    825.46 o 
  -1   1   3     7152.38     6685.50     93.65 o 
   1   1   3     1492.74     1560.91     12.28 o 
   3   1   3    17029.72    17131.46    144.22 o 
   5   1   3     2443.36     2472.30     21.02 o 
   7   1   3        6.16        6.97      1.06 o 
   9   1   3        1.39        1.39      1.05 o 
  11   1   3     1931.89     1984.67     21.79 o 
  13   1   3     2184.38     2179.59     24.01 o 
  15   1   3       92.48      102.53      5.72 o 
  17   1   3       22.10       25.96      2.15 o 
  19   1   3       42.06       41.01      2.18 o 
  21   1   3       36.73       42.98      2.86 o 
  23   1   3       12.31       12.21      2.68 o 
  25   1   3      152.44      157.94      4.85 o 
 -30   2   3      147.67      124.85      4.59 o 
 -28   2   3        4.07       13.18      1.92 o 
 -26   2   3       85.82       84.85      3.12 o 
 -24   2   3       13.75       32.11      2.06 o 
 -22   2   3      245.29      243.04      3.46 o 
 -20   2   3        6.15        3.77      0.99 o 
 -18   2   3        3.14        8.29      1.76 o 
 -16   2   3      160.61      141.67      2.11 o 
 -14   2   3       93.69      148.84      2.89 o 
 -12   2   3     1111.51     1129.61      9.87 o 
 -10   2   3     1284.68     1320.86     11.34 o 
  -8   2   3     4534.37     4206.47     38.67 o 
  -6   2   3     3482.29     3426.39     27.91 o 
  -4   2   3       65.46       72.42      1.27 o 
  -2   2   3      226.01      182.57      3.02 o 
   0   2   3      485.72      489.76      4.18 o 
   2   2   3      311.24      277.73      3.11 o 
   4   2   3       91.44       87.49      1.52 o 
   6   2   3        4.53        6.65      1.88 o 
   8   2   3     2480.69     2735.00     25.68 o 
  10   2   3      214.46      246.24      2.97 o 
  12   2   3       62.36       77.94      1.85 o 
  14   2   3     2515.16     2601.09     37.85 o 
  16   2   3      110.66      117.01      3.21 o 
  18   2   3      337.74      315.12      6.32 o 
  20   2   3      459.11      452.36      9.93 o 
  22   2   3       70.48       70.10      4.47 o 
  24   2   3       92.95      106.68      4.20 o 
  26   2   3       21.80       21.41      2.84 o 
 -29   3   3      107.20      123.05      6.51 o 
 -27   3   3       60.73       79.76      3.92 o 
 -25   3   3      196.81      176.60      5.42 o 
 -23   3   3       70.67       88.33      4.69 o 
 -21   3   3       35.66       46.86      2.57 o 
 -19   3   3      141.17      154.87      2.71 o 
 -17   3   3        0.00       12.40      1.04 o 
 -15   3   3       10.71       10.34      1.12 o 
 -13   3   3     1482.36     1496.29     14.13 o 
 -11   3   3     2724.29     2667.67     24.31 o 
  -9   3   3       46.35       71.41      3.60 o 
  -7   3   3     2601.81     2620.37     21.71 o 
  -5   3   3     7287.45     7315.51     64.06 o 
  -3   3   3      828.83      758.45      6.89 o 
  -1   3   3     8476.49     8940.10     90.35 o 
   1   3   3     4407.54     4611.56     46.63 o 
   3   3   3     2418.68     2510.43     23.42 o 
   5   3   3      954.26     1052.34     11.66 o 
   7   3   3      384.62      455.56      5.89 o 
   9   3   3     2994.42     2976.84     28.04 o 
  11   3   3      907.38      923.35     10.84 o 
  13   3   3        8.04       10.32      1.43 o 
  15   3   3        4.46        9.19      1.83 o 
  17   3   3      676.28      612.73      9.87 o 
  19   3   3       11.91       22.77      2.36 o 
  21   3   3      307.71      311.60     12.51 o 
  23   3   3      930.02      978.63     22.69 o 
  25   3   3        5.86        6.92      3.02 o 
 -28   4   3       55.00       58.73      6.49 o 
 -26   4   3       12.65        2.44      2.26 o 
 -24   4   3      108.06      142.10      8.83 o 
 -22   4   3      234.53      213.06      4.73 o 
 -20   4   3      186.40      206.96      4.54 o 
 -18   4   3      176.29      160.81      3.88 o 
 -16   4   3       58.65       61.48      2.50 o 
 -14   4   3        0.44        4.35      1.20 o 
 -12   4   3     1190.66     1274.73     13.73 o 
 -10   4   3      426.99      457.27      5.74 o 
  -8   4   3      217.00      259.57      3.77 o 
  -6   4   3     1793.31     1689.18     13.61 o 
  -4   4   3      700.71      733.87      6.82 o 
  -2   4   3        1.01        8.06      0.80 o 
   0   4   3     3441.98     3461.87     32.16 o 
   2   4   3     1836.83     2091.55     22.01 o 
   4   4   3     4396.39     4562.46     46.57 o 
   6   4   3     1063.90     1109.15     12.51 o 
   8   4   3     1367.57     1370.40     15.25 o 
  10   4   3     2892.56     2987.68     31.43 o 
  12   4   3      587.94      612.90      8.02 o 
  14   4   3      698.34      664.79      8.71 o 
  16   4   3      154.44      162.67      3.81 o 
  18   4   3      102.45       86.66      3.64 o 
  20   4   3       29.03       31.57      2.81 o 
  22   4   3       39.99       32.95      3.76 o 
  24   4   3      513.26      522.67     12.13 o 
 -27   5   3       15.50       22.24      4.08 o 
 -25   5   3       50.16       46.65      7.07 o 
 -23   5   3      789.69      782.83     13.73 o 
 -21   5   3      490.90      467.64      7.83 o 
 -19   5   3      176.67      169.69      4.21 o 
 -17   5   3     1324.68     1179.94     15.64 o 
 -15   5   3     4058.64     3951.30     46.90 o 
 -13   5   3     1725.00     1805.84     19.22 o 
 -11   5   3      143.40      127.32      2.46 o 
  -9   5   3      137.22      140.84      2.35 o 
  -7   5   3       13.59       20.01      1.00 o 
  -5   5   3       53.64       38.22      1.15 o 
  -3   5   3       43.59       31.23      1.09 o 
  -1   5   3     1082.97     1026.57     10.41 o 
   1   5   3        3.76       15.09      1.42 o 
   3   5   3     1560.96     1597.80     17.45 o 
   5   5   3        1.76       13.76     10.63 o 
   7   5   3      283.91      279.96      5.12 o 
   9   5   3        0.00        1.83      1.37 o 
  11   5   3     1859.40     1796.58     19.95 o 
  13   5   3      704.79      708.91      9.30 o 
  15   5   3      162.34      118.23      3.41 o 
  17   5   3      342.80      303.86      5.48 o 
  19   5   3      161.55      148.48      5.39 o 
  21   5   3        1.43        0.83      2.63 o 
 -26   6   3      145.56      160.55      9.89 o 
 -24   6   3       13.26        8.50      2.30 o 
 -22   6   3       41.59       51.85      2.84 o 
 -20   6   3      213.40      223.71      5.18 o 
 -18   6   3      141.95      126.41      4.05 o 
 -16   6   3      927.97      891.48     15.15 o 
 -14   6   3     3386.19     3280.00     39.64 o 
 -12   6   3     3293.89     3310.14     39.87 o 
 -10   6   3     1376.45     1414.69     15.65 o 
  -8   6   3       25.01       29.16      1.96 o 
  -6   6   3     1516.31     1476.96     12.18 o 
  -4   6   3     1016.62     1055.01      9.13 o 
  -2   6   3      639.94      752.19      7.48 o 
   0   6   3        0.11        0.00      1.20 o 
   2   6   3      243.55      210.17      3.87 o 
   4   6   3      266.70      251.82      4.40 o 
   6   6   3        1.61        6.01      2.40 o 
   8   6   3      271.63      244.84      4.51 o 
  10   6   3      255.20      251.57      4.71 o 
  12   6   3      166.68      147.90      3.70 o 
  14   6   3      833.83      782.59     10.40 o 
  16   6   3      291.82      282.04      5.47 o 
  18   6   3        0.00       -0.89      1.80 o 
  20   6   3      125.88      139.86      4.25 o 
 -23   7   3      122.91      132.36      4.63 o 
 -21   7   3       42.53       42.75      2.93 o 
 -19   7   3        2.68        3.55      1.94 o 
 -17   7   3      167.44      158.18      4.55 o 
 -15   7   3       48.65       48.22      2.71 o 
 -13   7   3       34.15       28.58      2.32 o 
 -11   7   3        3.36        2.30      1.73 o 
  -9   7   3      203.82      223.61      4.30 o 
  -7   7   3       11.21       14.47      2.77 o 
  -5   7   3     1445.58     1431.00     13.02 o 
  -3   7   3     1216.31     1187.39     11.11 o 
  -1   7   3      187.41      179.91      3.38 o 
   1   7   3     1214.50     1149.69     13.51 o 
   3   7   3      143.42      114.46      3.76 o 
   5   7   3       34.18       25.00      2.40 o 
   7   7   3       50.31       49.55      2.36 o 
   9   7   3        0.43       -0.38      1.65 o 
  11   7   3       23.70       16.85      2.39 o 
  13   7   3      267.92      282.99      5.53 o 
  15   7   3      238.25      238.80      5.15 o 
  17   7   3       13.16       12.13      2.21 o 
 -18   8   3      529.61      509.46      9.16 o 
 -16   8   3       98.71       92.97      4.05 o 
 -14   8   3       30.07       30.49      2.71 o 
 -12   8   3       32.58       19.14      2.12 o 
 -10   8   3      196.67      168.33      4.03 o 
  -8   8   3      471.77      463.58      7.89 o 
  -6   8   3      187.23      200.71      4.24 o 
  -4   8   3      120.24      101.85      3.36 o 
  -2   8   3      400.34      387.86      6.99 o 
   0   8   3       11.97       19.50      1.69 o 
   2   8   3        8.33        4.09      1.78 o 
   4   8   3       18.80       23.77      2.16 o 
   6   8   3        0.70       -0.70      2.18 o 
   8   8   3      165.59      160.53      4.16 o 
  10   8   3        1.57        2.20      1.93 o 
  12   8   3       49.02       55.95      2.99 o 
  14   8   3       21.50       19.57      2.43 o 
 -13   9   3       17.69       22.39      2.65 o 
 -11   9   3        2.11        1.37      2.18 o 
  -9   9   3       26.73       22.35      2.76 o 
  -7   9   3      273.51      276.47      6.16 o 
  -5   9   3      125.35      120.68      3.89 o 
  -3   9   3       49.53       44.64      3.11 o 
  -1   9   3       54.43       46.16      2.99 o 
   1   9   3       98.11      100.36      4.43 o 
   3   9   3      106.98      112.74      4.98 o 
   5   9   3       11.03        9.85      2.18 o 
   7   9   3       18.16        9.54      2.25 o 
 -32   0   4       52.87       39.28      5.85 o 
 -30   0   4      600.53      617.53     19.22 o 
 -28   0   4      414.62      427.52      6.56 o 
 -26   0   4        0.14       -0.33      1.49 o 
 -24   0   4     1985.38     1992.88     22.00 o 
 -22   0   4      879.14      865.96     10.42 o 
 -20   0   4     1088.05     1081.92     12.41 o 
 -18   0   4       46.11       45.47      2.97 o 
 -16   0   4      238.10      233.44     10.17 o 
 -14   0   4       61.31       60.38      2.51 o 
 -12   0   4     4210.79     4063.58     59.18 o 
 -10   0   4    18824.50    18369.81    376.81 o 
  -8   0   4     3665.81     3993.67     59.90 o 
  -6   0   4    12522.28    11139.74    217.43 o 
  -4   0   4     4337.19     4471.85     53.51 o 
  -2   0   4    21139.46    19669.38    886.43 o 
   0   0   4    92184.99    68791.96   1117.18 o 
   2   0   4    11517.04    10785.21    261.19 o 
   4   0   4      214.71      268.32      5.15 o 
   6   0   4      968.78     1104.17     17.66 o 
   8   0   4      317.17      408.04      6.13 o 
  10   0   4      453.10      462.15      6.94 o 
  12   0   4     1523.46     1498.91     19.33 o 
  14   0   4     1056.50     1040.89     14.17 o 
  16   0   4     1196.65     1087.02     18.46 o 
  18   0   4       17.03       13.89      4.04 o 
  20   0   4     3360.39     3272.08     50.74 o 
  22   0   4      960.47      956.60     17.51 o 
  24   0   4       55.07       58.37      5.56 o 
 -31   1   4      347.01      407.78      8.33 o 
 -29   1   4        0.83        1.91      2.25 o 
 -27   1   4        6.34        9.10      1.51 o 
 -25   1   4      102.26       96.43      2.15 o 
 -23   1   4       58.06       49.64      1.65 o 
 -21   1   4     1283.38     1286.93     11.12 o 
 -19   1   4     1147.33     1144.02     10.58 o 
 -17   1   4     3363.72     3486.69     32.92 o 
 -15   1   4     2618.42     2382.18     22.70 o 
 -13   1   4      837.78      832.23      8.23 o 
 -11   1   4     1694.81     1740.83     14.58 o 
  -9   1   4      880.77     1067.22      9.13 o 
  -7   1   4     7937.80     7628.89     59.44 o 
  -5   1   4    27455.61    24830.62    728.32 o 
  -3   1   4    27438.19    24565.83    769.65 o 
  -1   1   4     6075.07     5971.20     50.11 o 
   1   1   4     3429.31     3360.24     32.52 o 
   3   1   4       21.07       12.24      0.92 o 
   5   1   4     3877.33     3764.34     35.41 o 
   7   1   4      286.15      356.89      4.21 o 
   9   1   4      797.40      988.65     10.15 o 
  11   1   4     1036.40     1064.40     10.99 o 
  13   1   4        0.08        1.61      1.21 o 
  15   1   4      222.01      248.61      4.42 o 
  17   1   4      316.86      354.73      5.09 o 
  19   1   4     1055.54     1104.48     15.57 o 
  21   1   4       88.04       82.00      3.57 o 
  23   1   4      156.62      157.50      4.73 o 
  25   1   4       20.65       22.15      2.74 o 
 -32   2   4        0.01       -1.11      3.19 o 
 -30   2   4        6.81        9.92      3.19 o 
 -28   2   4      147.67      135.62     10.12 o 
 -26   2   4       58.90       57.45      2.71 o 
 -24   2   4       15.99       17.25      2.12 o 
 -22   2   4      867.93      824.86      7.67 o 
 -20   2   4     2762.31     2596.33     22.67 o 
 -18   2   4      733.19      868.59      8.29 o 
 -16   2   4     1240.69     1334.90     10.96 o 
 -14   2   4      312.89      322.01      3.53 o 
 -12   2   4     4345.27     4741.11     39.60 o 
 -10   2   4     1238.02     1370.86     11.90 o 
  -8   2   4     2008.19     2036.23     17.62 o 
  -6   2   4     7481.28     7359.62     77.00 o 
  -4   2   4     2323.43     2310.92     21.10 o 
  -2   2   4     5897.34     5777.34     48.29 o 
   0   2   4      798.93      704.28      6.28 o 
   2   2   4     1698.62     1600.38     13.78 o 
   4   2   4     1917.58     2001.36     17.22 o 
   6   2   4      551.72      687.67      8.19 o 
   8   2   4     2256.29     2464.00     23.31 o 
  10   2   4     1739.21     1701.65     16.83 o 
  12   2   4        5.87        8.53      1.29 o 
  14   2   4     1066.56     1010.13     12.22 o 
  16   2   4      131.33      104.15      4.01 o 
  18   2   4      622.78      533.89      9.04 o 
  20   2   4        0.12       -3.20      3.30 o 
  22   2   4      461.48      435.59      8.16 o 
  24   2   4      324.15      319.50      7.14 o 
 -31   3   4      185.27      213.32      7.51 o 
 -29   3   4       47.73       43.48      4.52 o 
 -27   3   4       14.70       29.30      4.76 o 
 -25   3   4        5.69        1.40      1.94 o 
 -23   3   4        2.49        2.01      1.45 o 
 -21   3   4      402.37      386.10      6.81 o 
 -19   3   4      118.68      100.24      2.06 o 
 -17   3   4     1003.04      949.95      8.76 o 
 -15   3   4      403.58      347.34      3.81 o 
 -13   3   4      778.05      783.10      7.87 o 
 -11   3   4        3.62        0.27      0.77 o 
  -9   3   4     5330.72     5748.84     51.25 o 
  -7   3   4    18594.35    19292.93    160.27 o 
  -5   3   4      242.91      259.33      3.75 o 
  -3   3   4      505.89      454.11      4.91 o 
  -1   3   4     1974.49     2154.73     17.04 o 
   1   3   4      611.70      623.16      6.46 o 
   3   3   4        7.32        8.74      1.09 o 
   5   3   4      218.52      232.39      4.39 o 
   7   3   4        7.03        9.37      1.55 o 
   9   3   4       73.43       63.56      2.26 o 
  11   3   4      412.55      393.68      5.70 o 
  13   3   4        4.18        4.13      1.68 o 
  15   3   4       41.80       33.00      2.39 o 
  17   3   4      856.34      800.76     12.29 o 
  19   3   4      409.55      402.25      7.76 o 
  21   3   4     1030.98     1014.71     18.70 o 
  23   3   4      562.58      548.67     12.16 o 
 -30   4   4      228.40      275.42     11.29 o 
 -28   4   4       14.01       22.37      6.35 o 
 -26   4   4      828.72      842.98     13.07 o 
 -24   4   4      158.28      169.31      5.05 o 
 -22   4   4       19.66       29.49      2.12 o 
 -20   4   4       16.94       19.11      1.87 o 
 -18   4   4      165.26      182.57      4.27 o 
 -16   4   4     1617.14     1640.61     17.96 o 
 -14   4   4      535.95      523.21      6.46 o 
 -12   4   4      655.01      649.51      7.64 o 
 -10   4   4     1262.36     1289.27     13.83 o 
  -8   4   4        0.18        4.65      0.98 o 
  -6   4   4        0.08       15.57      1.18 o 
  -4   4   4        1.29        4.61      1.22 o 
  -2   4   4     1827.29     1961.55     18.67 o 
   0   4   4     2335.04     2484.19     23.40 o 
   2   4   4     1532.27     1525.09     14.73 o 
   4   4   4      682.14      635.75      7.81 o 
   6   4   4       80.57       81.31      2.38 o 
   8   4   4      306.20      307.22      4.83 o 
  10   4   4      617.90      601.13      7.90 o 
  12   4   4     1446.06     1397.54     15.96 o 
  14   4   4     1141.89     1003.69     12.26 o 
  16   4   4        2.39        1.16      1.91 o 
  18   4   4      406.85      392.33      7.74 o 
  20   4   4       27.94       25.43      2.81 o 
  22   4   4      163.53      183.93      7.28 o 
 -27   5   4      283.83      313.32     10.57 o 
 -25   5   4        2.42        0.40      1.78 o 
 -23   5   4       19.56       19.78      2.86 o 
 -21   5   4      135.75      132.14      3.76 o 
 -19   5   4       12.39       18.24      1.90 o 
 -17   5   4      460.35      431.53      7.05 o 
 -15   5   4      946.72      944.67     10.86 o 
 -13   5   4      736.29      802.27      9.42 o 
 -11   5   4     4243.01     4488.73     40.89 o 
  -9   5   4       16.05       27.57      1.27 o 
  -7   5   4       25.03       23.18      1.16 o 
  -5   5   4      720.17      712.27      6.38 o 
  -3   5   4     1303.38     1283.39     12.76 o 
  -1   5   4      235.40      211.55      3.13 o 
   1   5   4     1184.27     1256.08     14.03 o 
   3   5   4      577.59      605.23      7.73 o 
   5   5   4     1602.68     1529.50     16.97 o 
   7   5   4      161.96      134.79      3.20 o 
   9   5   4      368.25      396.44      5.99 o 
  11   5   4     1224.62     1132.76     13.45 o 
  13   5   4      514.85      441.99      6.70 o 
  15   5   4      297.15      250.91      4.92 o 
  17   5   4      107.37      101.93      3.39 o 
  19   5   4       15.19       11.67      2.55 o 
  21   5   4       12.60       16.82      3.70 o 
 -26   6   4       84.69       83.68      5.41 o 
 -24   6   4        2.42        0.18      1.99 o 
 -22   6   4       64.52       62.05      3.18 o 
 -20   6   4      312.54      313.11      6.06 o 
 -18   6   4       96.07       97.27      3.40 o 
 -16   6   4     1172.35     1154.44     15.50 o 
 -14   6   4      259.94      250.14      5.08 o 
 -12   6   4     2180.24     2179.06     23.15 o 
 -10   6   4     3257.42     3304.25     30.65 o 
  -8   6   4      503.35      488.63      5.59 o 
  -6   6   4      712.05      703.75      7.02 o 
  -4   6   4        0.71        2.37      0.96 o 
  -2   6   4      258.15      244.48      4.18 o 
   0   6   4      530.45      514.16      8.17 o 
   2   6   4      184.38      174.21      3.64 o 
   4   6   4      129.98      136.61      3.42 o 
   6   6   4      658.39      684.22      8.93 o 
   8   6   4      260.71      247.47      4.64 o 
  10   6   4     1159.74     1110.81     13.42 o 
  12   6   4     1186.95     1183.60     14.33 o 
  14   6   4        1.45       -1.35      1.72 o 
  16   6   4      179.51      177.62      4.43 o 
  18   6   4       14.01       20.04      2.26 o 
 -23   7   4      533.25      578.28      9.81 o 
 -21   7   4      139.16      152.55      4.64 o 
 -19   7   4      146.80      125.07      4.20 o 
 -17   7   4      253.00      258.14      5.69 o 
 -15   7   4      316.07      339.33      7.82 o 
 -13   7   4      759.86      787.71     11.56 o 
 -11   7   4       35.18       29.01      2.00 o 
  -9   7   4     1060.82     1005.77     11.84 o 
  -7   7   4      378.74      343.43      4.78 o 
  -5   7   4      496.93      465.80      5.36 o 
  -3   7   4      741.94      744.24      8.34 o 
  -1   7   4      227.39      292.21      4.96 o 
   1   7   4      603.03      551.94      7.66 o 
   3   7   4      350.17      350.05      5.72 o 
   5   7   4      970.88      875.58     11.09 o 
   7   7   4      489.82      452.87      6.96 o 
   9   7   4        0.03       -2.75      1.83 o 
  11   7   4      306.34      278.63      5.41 o 
  13   7   4      439.85      439.78      8.99 o 
  15   7   4      512.01      518.76      8.20 o 
 -20   8   4       13.00       11.44      3.07 o 
 -18   8   4     1300.16     1302.08     18.12 o 
 -16   8   4      371.26      386.33      7.46 o 
 -14   8   4        6.55        4.41      1.84 o 
 -12   8   4      376.22      381.56      6.20 o 
 -10   8   4      353.65      373.56      6.86 o 
  -8   8   4      402.22      424.49      7.41 o 
  -6   8   4      774.24      770.79      9.82 o 
  -4   8   4       85.84       72.69      3.48 o 
  -2   8   4       14.33       17.11      1.68 o 
   0   8   4       60.23       64.11      2.81 o 
   2   8   4      295.87      309.81      5.52 o 
   4   8   4      811.80      814.16     10.72 o 
   6   8   4      218.66      194.02      4.56 o 
   8   8   4      355.71      364.18      6.40 o 
  10   8   4       92.17       72.68      3.24 o 
  12   8   4      322.17      300.61      5.96 o 
 -13   9   4       33.90       39.88      2.97 o 
 -11   9   4      541.53      562.27      9.45 o 
  -9   9   4     1286.29     1363.09     18.71 o 
  -7   9   4     1530.33     1608.14     20.86 o 
  -5   9   4      693.82      692.63     10.86 o 
  -3   9   4      155.25      178.82      5.04 o 
  -1   9   4      117.59      131.48      4.37 o 
   1   9   4       63.41       54.07      3.11 o 
   3   9   4      246.66      246.01      5.24 o 
   5   9   4       87.21       81.82      3.55 o 
   7   9   4        7.56        4.85      2.23 o 
 -33   1   5       10.00       13.17      5.26 o 
 -31   1   5       69.69       65.13      3.67 o 
 -29   1   5       72.06       64.84      3.03 o 
 -27   1   5      757.81      758.03      6.90 o 
 -25   1   5     2379.66     2377.33     18.36 o 
 -23   1   5     4746.48     4710.56     41.00 o 
 -21   1   5     2216.25     2137.80     20.92 o 
 -19   1   5      642.20      627.28      6.30 o 
 -17   1   5        5.65        9.12      1.05 o 
 -15   1   5      326.66      343.02      3.98 o 
 -13   1   5      105.10      100.29      3.66 o 
 -11   1   5        8.90        2.68      0.59 o 
  -9   1   5     1500.01     1583.38     13.28 o 
  -7   1   5       56.14       55.25      1.07 o 
  -5   1   5     3004.49     3066.69     25.33 o 
  -3   1   5    16237.46    16349.26    149.10 o 
  -1   1   5    14808.88    15345.02    127.82 o 
   1   1   5     2396.75     2712.40     21.09 o 
   3   1   5      174.64      137.27      2.10 o 
   5   1   5      133.83      124.72      2.13 o 
   7   1   5     1409.81     1418.67     14.06 o 
   9   1   5      367.00      379.54      4.67 o 
  11   1   5        5.07        8.50      1.09 o 
  13   1   5     1813.09     1739.70     19.72 o 
  15   1   5      144.67      137.83      3.02 o 
  17   1   5      107.75      117.71      3.02 o 
  19   1   5      618.86      599.57      9.86 o 
  21   1   5      134.10      137.91      4.47 o 
  23   1   5      307.93      346.88      7.33 o 
 -32   2   5       13.39        9.39      4.03 o 
 -30   2   5       19.79       15.81      6.36 o 
 -28   2   5      246.39      265.08      6.21 o 
 -26   2   5        4.48       -2.04      2.28 o 
 -24   2   5     2560.95     2537.71     20.98 o 
 -22   2   5     3556.34     3501.77     44.96 o 
 -20   2   5     1866.09     1851.93     18.31 o 
 -18   2   5      779.01      818.95      8.76 o 
 -16   2   5      234.51      241.79      2.70 o 
 -14   2   5      438.62      539.20      4.84 o 
 -12   2   5     5344.41     5868.80     45.05 o 
 -10   2   5        3.53       17.38      1.74 o 
  -8   2   5        2.17       -0.17      0.51 o 
  -6   2   5     1734.26     1699.88     14.34 o 
  -4   2   5      635.01      550.40      5.51 o 
  -2   2   5     2035.22     2141.05     18.02 o 
   0   2   5       29.33       57.13      3.01 o 
   2   2   5     2312.21     2449.40     20.57 o 
   4   2   5       31.94       28.87      1.26 o 
   6   2   5     1805.12     1821.90     14.58 o 
   8   2   5        0.38        0.52      0.74 o 
  10   2   5      320.33      298.76      4.59 o 
  12   2   5        1.97        1.90      1.29 o 
  14   2   5        4.04       -1.25      1.61 o 
  16   2   5      391.67      372.37      7.01 o 
  18   2   5      192.72      176.58      4.98 o 
  20   2   5      383.53      376.72      9.20 o 
  22   2   5       78.36       87.21      4.13 o 
 -31   3   5      163.55      214.39     12.56 o 
 -29   3   5        0.28       -0.33      3.97 o 
 -27   3   5       90.53       83.03      4.96 o 
 -25   3   5      540.24      525.50      7.65 o 
 -23   3   5      646.09      605.06      8.25 o 
 -21   3   5      647.71      614.18      6.48 o 
 -19   3   5        0.81       -0.16      1.31 o 
 -17   3   5      221.86      199.88      2.55 o 
 -15   3   5       68.50       54.34      1.50 o 
 -13   3   5     2882.28     3032.13     25.38 o 
 -11   3   5      545.54      652.48      6.13 o 
  -9   3   5      235.69      268.71      2.81 o 
  -7   3   5      584.12      613.81      5.38 o 
  -5   3   5      156.56      141.18      1.83 o 
  -3   3   5     1110.55      999.36      8.26 o 
  -1   3   5      962.27      959.42      7.95 o 
   1   3   5      314.17      299.16      3.16 o 
   3   3   5       81.69       51.13      1.85 o 
   5   3   5       31.15       46.43      1.87 o 
   7   3   5      394.95      439.77      5.93 o 
   9   3   5      305.57      321.78      4.94 o 
  11   3   5      133.89      148.93      3.33 o 
  13   3   5      354.13      361.75      6.69 o 
  15   3   5      495.79      496.44      8.55 o 
  17   3   5       46.11       43.65      2.90 o 
  19   3   5        1.88       -1.61      2.18 o 
  21   3   5      385.24      452.03     17.71 o 
  23   3   5        1.85        3.84      3.85 o 
 -30   4   5       11.56       11.06      3.80 o 
 -28   4   5      471.29      476.52     11.49 o 
 -26   4   5      546.56      547.82     12.32 o 
 -24   4   5        2.08        9.49      2.05 o 
 -22   4   5      688.84      630.19      9.07 o 
 -20   4   5     2779.33     2749.62     29.23 o 
 -18   4   5     2843.60     2714.22     25.20 o 
 -16   4   5       96.50       60.69      1.90 o 
 -14   4   5      548.79      561.13      6.16 o 
 -12   4   5     1029.66     1065.60     10.49 o 
 -10   4   5      182.54      215.86      2.79 o 
  -8   4   5     2056.68     2077.78     16.31 o 
  -6   4   5      290.75      369.62      3.95 o 
  -4   4   5      649.69      567.20      5.62 o 
  -2   4   5     1231.68     1286.34     11.53 o 
   0   4   5      340.32      383.29      4.74 o 
   2   4   5      112.35       89.61      1.87 o 
   4   4   5        1.50        3.36      1.14 o 
   6   4   5        0.04        0.38      1.11 o 
   8   4   5      773.01      792.20      9.75 o 
  10   4   5      377.65      366.94      5.70 o 
  12   4   5      238.28      224.00      4.38 o 
  14   4   5       20.17       22.87      2.33 o 
  16   4   5      299.05      335.53      6.86 o 
  18   4   5        0.98        0.70      2.12 o 
  20   4   5      367.88      348.50      8.90 o 
 -29   5   5      302.98      343.85     13.97 o 
 -27   5   5       49.31       58.87      8.82 o 
 -25   5   5      622.67      597.22     13.16 o 
 -23   5   5      229.86      234.20      4.57 o 
 -21   5   5        5.38        7.25      1.75 o 
 -19   5   5      792.64      756.48     10.76 o 
 -17   5   5      518.31      523.12      8.06 o 
 -15   5   5      518.05      537.43      6.87 o 
 -13   5   5     4112.94     4201.85     42.75 o 
 -11   5   5     3412.78     3468.71     31.90 o 
  -9   5   5        7.89        5.69      1.01 o 
  -7   5   5     2785.06     2845.18     23.81 o 
  -5   5   5     2699.60     2824.40     26.70 o 
  -3   5   5      358.99      336.05      4.26 o 
  -1   5   5      493.95      469.95      5.50 o 
   1   5   5      279.34      254.57      3.61 o 
   3   5   5      382.54      391.37      5.71 o 
   5   5   5        1.36        0.50      1.54 o 
   7   5   5      136.07      123.97      3.30 o 
   9   5   5     1073.74      976.83     13.44 o 
  11   5   5       25.31       34.75      2.14 o 
  13   5   5       30.06       36.90      2.23 o 
  15   5   5      196.70      182.92      4.31 o 
  17   5   5       36.24       39.03      3.03 o 
  19   5   5       12.78        5.02      2.64 o 
 -26   6   5      158.24      142.21      6.46 o 
 -24   6   5      565.53      582.10     10.21 o 
 -22   6   5       28.88       27.75      2.37 o 
 -20   6   5       24.91       34.68      2.39 o 
 -18   6   5      134.57      139.66      4.93 o 
 -16   6   5     2816.89     2862.40     34.87 o 
 -14   6   5     1109.14     1038.15     14.02 o 
 -12   6   5      329.91      339.52      4.59 o 
 -10   6   5      456.77      488.52      4.96 o 
  -8   6   5     1130.69     1091.07     16.60 o 
  -6   6   5       54.61       61.18      1.75 o 
  -4   6   5      587.55      539.88      7.15 o 
  -2   6   5     2563.12     2580.82     27.41 o 
   0   6   5       82.41       92.43      3.04 o 
   2   6   5        3.63        5.56      1.53 o 
   4   6   5     2790.16     2681.23     28.70 o 
   6   6   5      498.44      461.67      6.79 o 
   8   6   5       64.08       61.47      2.66 o 
  10   6   5      179.97      154.64      3.89 o 
  12   6   5      100.59      106.63      3.53 o 
  14   6   5      159.43      169.28      4.19 o 
  16   6   5       30.27       24.71      2.42 o 
  18   6   5      285.25      301.22      6.02 o 
 -23   7   5      202.05      199.19      7.03 o 
 -21   7   5       35.78       25.41      2.55 o 
 -19   7   5      465.83      432.19      7.75 o 
 -17   7   5      352.14      351.47      6.71 o 
 -15   7   5      193.96      196.14      4.77 o 
 -13   7   5      486.97      450.72      6.58 o 
 -11   7   5      860.83      839.72      9.16 o 
  -9   7   5     1187.70     1216.46     12.44 o 
  -7   7   5       91.59       90.02      2.40 o 
  -5   7   5       65.62       56.80      2.15 o 
  -3   7   5      276.86      269.35      4.75 o 
  -1   7   5       11.18       19.73      1.80 o 
   1   7   5      259.12      268.07      4.89 o 
   3   7   5      240.79      244.68      4.75 o 
   5   7   5       21.19       25.23      3.09 o 
   7   7   5      919.08      898.40     11.51 o 
   9   7   5      145.25      150.55      4.07 o 
  11   7   5      194.00      183.92      4.48 o 
  13   7   5      265.33      269.05      5.48 o 
  15   7   5       62.83       76.03      3.37 o 
 -20   8   5      848.03      918.43     13.78 o 
 -18   8   5      427.87      460.15      8.41 o 
 -16   8   5      158.03      160.17      4.12 o 
 -14   8   5      247.00      259.05      4.96 o 
 -12   8   5      564.84      588.00     11.63 o 
 -10   8   5       17.93       14.73      2.28 o 
  -8   8   5       30.03       30.01      2.21 o 
  -6   8   5      146.50      137.94      5.40 o 
  -4   8   5      142.95      134.90      3.21 o 
  -2   8   5       36.38       34.96      2.00 o 
   0   8   5        1.71       -0.35      1.68 o 
   2   8   5       62.89       50.52      2.60 o 
   4   8   5      199.32      197.30      4.53 o 
   6   8   5       18.68       18.20      2.19 o 
   8   8   5      149.42      155.60      5.49 o 
  10   8   5      700.94      736.28     10.42 o 
 -13   9   5        0.20        1.58      2.25 o 
 -11   9   5       44.58       53.39      3.45 o 
  -9   9   5      722.88      715.74     11.12 o 
  -7   9   5      640.54      661.54     10.56 o 
  -5   9   5       45.23       49.44      3.15 o 
  -3   9   5       40.48       43.92      3.02 o 
  -1   9   5        0.85       -3.12      2.08 o 
   1   9   5        0.00        2.33      1.77 o 
   3   9   5      201.94      197.71      4.79 o 
   5   9   5       17.76       16.38      2.42 o 
 -34   0   6     1027.11     1115.97     31.03 o 
 -32   0   6        1.63        4.41      4.52 o 
 -30   0   6       23.95       23.02      2.59 o 
 -28   0   6      852.38      812.24     12.34 o 
 -26   0   6       22.42       19.21      1.74 o 
 -24   0   6      169.75      160.24      5.66 o 
 -22   0   6      297.81      294.44      5.07 o 
 -20   0   6      597.33      581.06      9.61 o 
 -18   0   6      688.53      650.40      8.71 o 
 -16   0   6     1756.69     1866.50     22.54 o 
 -14   0   6     3387.03     3708.55     43.85 o 
 -12   0   6    27315.04    27235.51    912.81 o 
 -10   0   6     1621.06     1538.31     23.11 o 
  -8   0   6     1764.42     1880.41     22.75 o 
  -6   0   6     6036.16     5966.83     70.37 o 
  -4   0   6    28983.60    27682.58    802.37 o 
  -2   0   6    10109.82     9894.91    118.77 o 
   2   0   6    21841.91    22778.77    273.79 o 
   4   0   6        0.00        1.72      1.09 o 
   6   0   6     1381.36     1498.04     19.00 o 
   8   0   6      728.27      733.35     10.20 o 
  10   0   6      403.36      406.59      6.59 o 
  12   0   6    23869.35    23533.62    281.48 o 
  14   0   6     2430.85     2530.79     32.02 o 
  16   0   6      378.44      355.91      9.93 o 
  18   0   6     2048.65     2046.01     33.08 o 
  20   0   6      162.08      174.78      8.44 o 
  22   0   6       23.56       15.37      4.32 o 
 -33   1   6        4.62       10.11      2.78 o 
 -31   1   6      325.21      383.24      6.69 o 
 -29   1   6      218.90      226.83      3.90 o 
 -27   1   6       37.01       30.67      1.80 o 
 -25   1   6       53.96       55.41      2.74 o 
 -23   1   6     3195.61     3104.12     26.98 o 
 -21   1   6     4158.69     4101.48     35.05 o 
 -19   1   6     2554.76     2403.06     22.60 o 
 -17   1   6      114.83       77.04      1.81 o 
 -15   1   6     2045.40     2117.79     19.83 o 
 -13   1   6      103.67      108.16      1.85 o 
 -11   1   6      270.38      211.06      2.27 o 
  -9   1   6     6242.94     6401.65     51.68 o 
  -7   1   6     9932.18     9546.40     80.20 o 
  -5   1   6     9980.85     9671.21     81.95 o 
  -3   1   6      432.54      438.34      4.53 o 
  -1   1   6     1282.09     1356.20     11.70 o 
   1   1   6      837.51     1066.40      9.52 o 
   3   1   6      346.36      445.69      4.46 o 
   5   1   6      112.96      105.15      1.99 o 
   7   1   6      427.49      310.78      3.99 o 
   9   1   6      388.78      469.37      5.59 o 
  11   1   6        3.86       10.93      1.28 o 
  13   1   6     2667.67     2788.11     27.22 o 
  15   1   6     2642.75     2587.36     25.53 o 
  17   1   6      830.01      831.21     11.39 o 
  19   1   6      181.76      146.91      4.86 o 
  21   1   6        1.43       -1.80      2.20 o 
  23   1   6      921.76     1091.74     19.69 o 
 -32   2   6        4.41       11.81      3.44 o 
 -30   2   6        0.94        1.76      1.95 o 
 -28   2   6      120.10      117.59      3.68 o 
 -26   2   6        7.58        6.65      1.49 o 
 -24   2   6       70.70       61.68      2.03 o 
 -22   2   6      183.25      201.34      3.44 o 
 -20   2   6     2982.98     2888.70     25.06 o 
 -18   2   6      139.65      124.75      2.17 o 
 -16   2   6     1271.09     1328.63     10.86 o 
 -14   2   6     2533.20     2767.69     23.03 o 
 -12   2   6      363.86      391.76      3.90 o 
 -10   2   6     5192.68     5663.35     50.20 o 
  -8   2   6     8409.72     8683.43     77.45 o 
  -6   2   6        1.34        5.77      0.84 o 
  -4   2   6     3559.11     3535.86     36.04 o 
  -2   2   6      121.72       97.62      1.55 o 
   0   2   6      251.41      263.63      2.89 o 
   2   2   6       25.25       20.22      1.92 o 
   4   2   6     1646.97     1886.49     15.04 o 
   6   2   6       35.22       32.80      1.14 o 
   8   2   6     2722.03     2749.05     26.47 o 
  10   2   6     1939.90     1959.67     21.90 o 
  12   2   6     2915.20     2795.50     35.25 o 
  14   2   6      831.32      773.97     11.68 o 
  16   2   6     7938.27     7863.79     95.27 o 
  18   2   6      917.71      940.08     14.15 o 
  20   2   6      247.99      227.50      4.98 o 
  22   2   6      208.39      248.07      6.36 o 
 -31   3   6      185.59      261.59      8.45 o 
 -29   3   6      511.07      514.02     11.84 o 
 -27   3   6       30.29       40.06      2.67 o 
 -25   3   6      985.77      910.92     13.74 o 
 -23   3   6      402.01      370.87      5.16 o 
 -21   3   6      535.94      520.61      5.66 o 
 -19   3   6     1998.55     1905.49     16.80 o 
 -17   3   6     1099.56     1005.90      9.36 o 
 -15   3   6      858.81      930.44      9.41 o 
 -13   3   6      426.92      383.78      4.49 o 
 -11   3   6      190.91      199.76      2.57 o 
  -9   3   6      981.45     1011.00      7.69 o 
  -7   3   6      709.16      783.19     12.17 o 
  -5   3   6     1064.53     1032.85      9.19 o 
  -3   3   6     8180.87     8168.44     73.95 o 
  -1   3   6     2168.05     2102.02     17.88 o 
   1   3   6     1016.01     1113.10      9.86 o 
   3   3   6      497.36      502.66      6.42 o 
   5   3   6       11.71       33.18      2.26 o 
   7   3   6      936.89      928.15     10.93 o 
   9   3   6     1276.39     1122.04     13.01 o 
  11   3   6        3.29        6.21      2.08 o 
  13   3   6      221.40      217.65      5.15 o 
  15   3   6     1075.35     1033.62     15.08 o 
  17   3   6      907.12      904.35     21.05 o 
  19   3   6      436.71      450.84      8.65 o 
  21   3   6      165.26      131.69      4.95 o 
 -30   4   6      449.13      463.35     11.64 o 
 -28   4   6        1.53        3.13      3.24 o 
 -26   4   6      360.54      348.69      9.18 o 
 -24   4   6       36.96       31.41      1.92 o 
 -22   4   6      284.06      260.28      4.05 o 
 -20   4   6     1483.97     1396.39     12.69 o 
 -18   4   6      179.31      156.70      2.64 o 
 -16   4   6      735.24      735.95      7.17 o 
 -14   4   6     1529.48     1496.04     13.22 o 
 -12   4   6      285.48      263.24      3.24 o 
 -10   4   6       48.90       31.33      0.99 o 
  -8   4   6       11.59       22.10      0.99 o 
  -6   4   6     4995.96     5247.77     40.78 o 
  -4   4   6     1460.88     1516.35     14.43 o 
  -2   4   6     2330.96     2573.13     22.22 o 
   0   4   6     1300.94     1296.69     12.77 o 
   2   4   6     1071.49     1060.59     12.09 o 
   4   4   6      601.11      547.76      7.14 o 
   6   4   6     6414.16     6342.90     64.68 o 
   8   4   6       54.73       53.56      2.31 o 
  10   4   6       21.17       20.51      1.84 o 
  12   4   6       26.24       22.00      2.18 o 
  14   4   6      179.80      157.67      4.79 o 
  16   4   6      327.49      305.42      6.74 o 
  18   4   6     1340.49     1332.90     19.28 o 
  20   4   6     2769.37     3138.22     40.86 o 
 -29   5   6        0.63        6.10      7.21 o 
 -27   5   6     1014.68     1051.36     20.35 o 
 -25   5   6        7.15        2.49      3.02 o 
 -23   5   6      650.58      622.49      8.38 o 
 -21   5   6       42.63       45.34      2.25 o 
 -19   5   6      203.80      219.78      4.09 o 
 -17   5   6     3343.25     3308.88     34.07 o 
 -15   5   6     1613.76     1640.92     17.67 o 
 -13   5   6        0.79        6.08      1.66 o 
 -11   5   6       24.07       27.11      1.18 o 
  -9   5   6      219.48      214.95      2.75 o 
  -7   5   6     3483.38     3685.04     31.62 o 
  -5   5   6      801.11      748.15      7.33 o 
  -3   5   6      208.91      162.87      2.48 o 
  -1   5   6     1499.16     1457.55     14.41 o 
   1   5   6     4079.03     4137.39     42.80 o 
   3   5   6       17.03       20.00      1.64 o 
   5   5   6      467.62      450.56      6.49 o 
   7   5   6      422.35      383.63      5.96 o 
   9   5   6     1044.61     1076.43     13.00 o 
  11   5   6      500.01      469.37      7.04 o 
  13   5   6        0.13       -1.09      1.68 o 
  15   5   6      250.77      261.91      5.25 o 
  17   5   6      458.21      535.79     22.61 o 
  19   5   6     1055.09     1051.83     16.31 o 
 -26   6   6       24.05       29.83      4.49 o 
 -24   6   6       83.47       71.96      4.97 o 
 -22   6   6       91.14       85.87      3.04 o 
 -20   6   6      546.58      524.06      7.50 o 
 -18   6   6     1541.99     1507.63     19.52 o 
 -16   6   6      118.89      141.87      3.98 o 
 -14   6   6      345.23      326.71      4.57 o 
 -12   6   6      683.05      632.37      6.52 o 
 -10   6   6       31.54       30.42      1.39 o 
  -8   6   6     1282.23     1199.33     10.27 o 
  -6   6   6       56.13       66.26      1.93 o 
  -4   6   6      145.56      153.96      3.00 o 
  -2   6   6      258.21      235.11      4.30 o 
   0   6   6      341.48      347.52      5.45 o 
   2   6   6      146.22      119.77      3.33 o 
   4   6   6      215.85      212.57      4.28 o 
   6   6   6     1533.90     1462.60     16.90 o 
   8   6   6      831.18      803.48     10.44 o 
  10   6   6        1.40        4.56      1.79 o 
  12   6   6       33.90       17.05      2.02 o 
  14   6   6       67.36       69.83      3.16 o 
  16   6   6      129.79      152.08      4.34 o 
 -25   7   6        7.98       15.51      6.36 o 
 -23   7   6       12.16       20.71      3.72 o 
 -21   7   6       10.30       14.99      2.04 o 
 -19   7   6        8.14        4.97      2.14 o 
 -17   7   6       58.54       45.05      2.77 o 
 -15   7   6      450.04      453.20      6.63 o 
 -13   7   6     1997.92     2033.26     21.83 o 
 -11   7   6      700.70      677.92      7.15 o 
  -9   7   6      147.45      142.93      3.70 o 
  -7   7   6       89.03       75.33      2.45 o 
  -5   7   6      196.90      216.59      3.77 o 
  -3   7   6      611.08      674.15      8.88 o 
  -1   7   6      170.43      165.11      3.85 o 
   1   7   6       25.48       40.94      2.27 o 
   3   7   6     4261.27     4078.47     42.96 o 
   5   7   6       21.93       22.82      2.11 o 
   7   7   6      176.44      177.99      4.85 o 
   9   7   6       77.80       90.89      5.38 o 
  11   7   6       10.91        1.13      1.89 o 
  13   7   6      355.34      368.88      6.69 o 
 -20   8   6      125.11      136.89      4.11 o 
 -18   8   6        2.95        0.43      1.76 o 
 -16   8   6       11.64       11.43      1.98 o 
 -14   8   6       17.00       13.40      2.39 o 
 -12   8   6       38.95       30.05      3.40 o 
 -10   8   6      209.15      192.20      4.28 o 
  -8   8   6      495.77      480.16      8.12 o 
  -6   8   6      400.48      423.06      6.51 o 
  -4   8   6        0.71        0.53      1.46 o 
  -2   8   6       85.25       84.22      3.20 o 
   0   8   6     1527.48     1478.73     17.37 o 
   2   8   6     1293.56     1271.87     15.42 o 
   4   8   6      342.19      323.96      5.97 o 
   6   8   6       68.94       67.43      3.04 o 
   8   8   6        2.90        1.42      2.05 o 
  10   8   6       57.12       71.05      3.30 o 
 -15   9   6      415.92      446.94      7.71 o 
 -13   9   6      700.52      724.39      9.93 o 
 -11   9   6      762.77      729.96     13.55 o 
  -9   9   6      159.75      161.97      4.88 o 
  -7   9   6       22.49       29.29      2.91 o 
  -5   9   6       16.08        9.52      2.45 o 
  -3   9   6       62.89       64.75      3.51 o 
  -1   9   6      622.28      641.05      9.36 o 
   1   9   6      424.63      413.65      7.11 o 
   3   9   6      292.88      265.81      5.61 o 
 -33   1   7      361.05      418.21      7.35 o 
 -31   1   7        8.57        9.32      4.18 o 
 -29   1   7        0.00        2.58      1.56 o 
 -27   1   7     6185.32     6290.39     54.55 o 
 -25   1   7     1303.46     1253.97     11.89 o 
 -23   1   7     1644.38     1614.52     14.69 o 
 -21   1   7     1078.60      984.24     10.59 o 
 -19   1   7     1380.62     1404.03     13.68 o 
 -17   1   7     3603.41     3564.31     32.86 o 
 -15   1   7     4920.42     5079.46     46.46 o 
 -13   1   7     3197.67     3333.21     30.78 o 
 -11   1   7      631.47      615.94      5.53 o 
  -9   1   7      680.53      631.03      7.30 o 
  -7   1   7      537.70      611.19      5.97 o 
  -5   1   7     1202.77     1136.29      9.90 o 
  -3   1   7     8951.22     9277.05     84.77 o 
  -1   1   7      333.08      309.46      6.10 o 
   1   1   7      607.58      593.64      5.72 o 
   3   1   7       71.71       77.99      1.59 o 
   5   1   7     3201.19     3146.01     30.02 o 
   7   1   7     3199.52     3296.80     31.55 o 
   9   1   7       38.72       34.59      1.51 o 
  11   1   7      808.83      804.83      8.98 o 
  13   1   7      515.66      522.79      6.02 o 
  15   1   7      538.84      528.07      7.68 o 
  17   1   7      687.45      720.79      9.87 o 
  19   1   7      160.01      161.96      4.86 o 
  21   1   7      474.75      491.75     11.14 o 
 -34   2   7       18.87       38.66      7.75 o 
 -32   2   7     2151.06     2311.74     27.10 o 
 -30   2   7       45.32       49.95      2.83 o 
 -28   2   7      771.84      703.82      7.84 o 
 -26   2   7      117.60      133.61      3.18 o 
 -24   2   7      171.15      146.09      3.92 o 
 -22   2   7      178.49      149.18      2.68 o 
 -20   2   7     1455.65     1343.36     12.31 o 
 -18   2   7     2748.56     2635.55     22.49 o 
 -16   2   7     7158.30     7535.58     61.77 o 
 -14   2   7      357.53      386.17      3.91 o 
 -12   2   7     3268.88     3418.13     25.81 o 
 -10   2   7    24353.64    25547.93    204.66 o 
  -8   2   7     1765.66     1907.29     17.40 o 
  -6   2   7      250.50      256.69      2.87 o 
  -4   2   7     1117.49     1179.11     11.38 o 
  -2   2   7     3239.77     3611.66     30.11 o 
   0   2   7     1381.21     1573.15     13.51 o 
   2   2   7      341.36      393.28      3.73 o 
   4   2   7     1332.57     1386.53     11.32 o 
   6   2   7     1960.12     1977.42     17.35 o 
   8   2   7    11262.30    10991.77    102.66 o 
  10   2   7      150.71      139.68      4.15 o 
  12   2   7      164.90      168.96      4.61 o 
  14   2   7     3388.25     3351.02     42.18 o 
  16   2   7     1272.83     1286.80     25.04 o 
  18   2   7       81.01       69.47      3.72 o 
  20   2   7      599.23      654.42     13.58 o 
 -33   3   7      435.54      414.70     11.16 o 
 -31   3   7      216.33      262.13     10.19 o 
 -29   3   7      272.78      286.76     11.54 o 
 -27   3   7     2741.50     2821.13     36.63 o 
 -25   3   7     1111.72     1097.86     12.34 o 
 -23   3   7     1064.92     1009.17      9.83 o 
 -21   3   7    14522.65    14113.96    108.16 o 
 -19   3   7      326.13      340.36      3.69 o 
 -17   3   7      898.40     1199.35     10.04 o 
 -15   3   7     3308.81     3404.59     28.46 o 
 -13   3   7      351.24      377.26      4.55 o 
 -11   3   7      804.63      902.27      7.97 o 
  -9   3   7     3898.71     4237.38     37.86 o 
  -7   3   7     2852.68     3027.31     27.77 o 
  -5   3   7     1884.38     2045.25     19.25 o 
  -3   3   7     4702.67     5090.49     42.22 o 
  -1   3   7      111.65      114.05      1.80 o 
   1   3   7       57.84       54.02      1.16 o 
   3   3   7     8267.09     8314.05     83.89 o 
   5   3   7     2086.04     2308.74     24.58 o 
   7   3   7     2146.59     1915.22     20.88 o 
   9   3   7     4670.08     4466.64     54.97 o 
  11   3   7     2333.93     2310.29     29.83 o 
  13   3   7        0.32       -2.70      1.80 o 
  15   3   7     1641.00     1618.80     22.17 o 
  17   3   7     1306.67     1290.17     23.66 o 
  19   3   7     2513.19     2781.24     36.43 o 
 -32   4   7      876.75      975.58     19.72 o 
 -30   4   7     1007.03     1024.26     23.72 o 
 -28   4   7       12.66       25.18      6.51 o 
 -26   4   7        4.31       11.93      3.18 o 
 -24   4   7       72.94       53.93      3.04 o 
 -22   4   7      135.31      152.06      3.41 o 
 -20   4   7       54.81       65.14      2.26 o 
 -18   4   7     2840.35     2756.78     25.93 o 
 -16   4   7     4964.67     5184.94     47.35 o 
 -14   4   7     2781.33     2738.80     23.23 o 
 -12   4   7        1.12        7.64      1.31 o 
 -10   4   7      154.66      160.77      2.05 o 
  -8   4   7     2052.46     2041.32     17.62 o 
  -6   4   7    16555.98    16977.41    135.22 o 
  -4   4   7      630.00      642.14      5.78 o 
  -2   4   7       71.80       81.16      2.28 o 
   0   4   7      120.80      158.69      2.67 o 
   2   4   7        1.86        5.19      1.29 o 
   4   4   7      899.87      836.09     10.13 o 
   6   4   7     4877.06     4800.75     49.56 o 
   8   4   7     5355.89     5159.05     53.29 o 
  10   4   7      893.50      896.04     11.21 o 
  12   4   7        9.39        6.94      2.04 o 
  14   4   7      687.59      683.19     11.23 o 
  16   4   7       12.43       20.42      2.62 o 
  18   4   7      802.10      700.81     11.97 o 
 -29   5   7      385.17      423.33     11.02 o 
 -27   5   7      585.03      587.06     13.19 o 
 -25   5   7      540.29      545.01     12.22 o 
 -23   5   7      450.78      435.18     10.35 o 
 -21   5   7      386.78      347.47      5.40 o 
 -19   5   7     3623.47     3672.09     33.12 o 
 -17   5   7    10373.45    10199.64     83.70 o 
 -15   5   7      206.91      182.44      2.94 o 
 -13   5   7      320.78      319.80      3.37 o 
 -11   5   7     1599.59     1632.68     11.71 o 
  -9   5   7      275.58      231.94      2.92 o 
  -7   5   7     5134.76     5404.38     45.82 o 
  -5   5   7      591.84      609.11      6.23 o 
  -3   5   7     1899.93     2054.12     19.79 o 
  -1   5   7        2.76        1.96      1.76 o 
   1   5   7       38.90       31.16      1.80 o 
   3   5   7      588.92      636.72      8.36 o 
   5   5   7     5750.93     5448.82     56.16 o 
   7   5   7      984.39      957.29     11.80 o 
   9   5   7       13.41        7.37      1.67 o 
  11   5   7        5.01        6.46      1.70 o 
  13   5   7       45.39       41.82      2.45 o 
  15   5   7      462.72      529.49      9.72 o 
  17   5   7     1813.11     1900.47     26.32 o 
 -28   6   7      424.57      523.90     12.80 o 
 -26   6   7       61.85       68.38      5.02 o 
 -24   6   7       54.87       56.44      4.42 o 
 -22   6   7      183.15      201.40      6.86 o 
 -20   6   7     1026.53     1016.23     12.35 o 
 -18   6   7     2634.76     2642.01     28.46 o 
 -16   6   7      222.13      210.14      3.41 o 
 -14   6   7       33.46       28.56      1.71 o 
 -12   6   7     3595.92     3737.12     27.25 o 
 -10   6   7      735.21      706.52      6.21 o 
  -8   6   7       34.91       38.73      1.39 o 
  -6   6   7     1841.22     1856.62     18.23 o 
  -4   6   7     3227.83     3259.80     30.78 o 
  -2   6   7      218.55      187.63      3.83 o 
   0   6   7      102.65       90.56      2.93 o 
   2   6   7     1646.71     1612.79     18.23 o 
   4   6   7     1092.57     1027.15     12.54 o 
   6   6   7      836.54      779.06     10.22 o 
   8   6   7       14.90       12.91      2.02 o 
  10   6   7      464.72      430.77      7.02 o 
  12   6   7      508.88      494.56      7.78 o 
  14   6   7      213.88      195.08      4.87 o 
 -25   7   7      239.09      244.74      8.38 o 
 -23   7   7      947.94     1000.93     19.63 o 
 -21   7   7       18.50       15.79      3.36 o 
 -19   7   7      257.50      254.53      4.98 o 
 -17   7   7      112.90      109.82      3.02 o 
 -15   7   7     1575.30     1620.31     16.24 o 
 -13   7   7      473.38      485.35      5.68 o 
 -11   7   7       85.74      100.14      2.77 o 
  -9   7   7      538.29      567.47      6.27 o 
  -7   7   7       20.31       22.63      1.51 o 
  -5   7   7       89.66       74.82      2.88 o 
  -3   7   7        1.10        1.27      1.59 o 
  -1   7   7      768.45      790.81     10.23 o 
   1   7   7       50.50       33.32      2.36 o 
   3   7   7       97.81      118.87      3.62 o 
   5   7   7       52.81       42.99      2.46 o 
   7   7   7      169.47      166.77      4.21 o 
   9   7   7       87.77       76.99      3.23 o 
  11   7   7       15.80       10.49      2.16 o 
 -20   8   7       39.83       56.28      4.31 o 
 -18   8   7       83.69       85.82      3.02 o 
 -16   8   7      103.51      123.11      4.74 o 
 -14   8   7      759.29      754.25      9.80 o 
 -12   8   7        9.24        0.48      2.55 o 
 -10   8   7       45.91       39.41      2.41 o 
  -8   8   7     1940.74     1948.70     24.11 o 
  -6   8   7       97.60       97.75      2.97 o 
  -4   8   7        0.67        2.65      2.26 o 
  -2   8   7      542.17      522.46      7.84 o 
   0   8   7       31.26       30.03      3.71 o 
   2   8   7      795.44      785.34     11.28 o 
   4   8   7       27.28       26.69      2.36 o 
   6   8   7       35.73       38.17      2.58 o 
   8   8   7        8.93        9.21      2.18 o 
 -13   9   7       59.03       56.11      4.14 o 
 -11   9   7      390.58      371.55      8.87 o 
  -9   9   7      212.66      231.58      7.97 o 
  -7   9   7       65.55       65.62      3.49 o 
  -5   9   7        4.72        0.97      2.28 o 
  -3   9   7      337.28      315.55      6.69 o 
  -1   9   7      254.60      272.85      5.65 o 
   1   9   7      547.03      540.70      8.51 o 
 -34   0   8       25.44       26.65      3.51 o 
 -32   0   8      405.56      446.60      8.41 o 
 -30   0   8     5623.84     5671.31     70.21 o 
 -28   0   8      161.51      144.78      4.33 o 
 -26   0   8     5044.58     4908.49     72.62 o 
 -24   0   8     4758.98     4632.25     68.45 o 
 -22   0   8    16082.09    15487.19    231.74 o 
 -20   0   8      393.82      437.51      6.45 o 
 -18   0   8      405.61      436.37      7.35 o 
 -16   0   8       47.82       37.52      2.31 o 
 -14   0   8    49252.09    51360.33    742.27 o 
 -12   0   8       79.87      105.16      3.36 o 
 -10   0   8     5696.46     5996.28     70.66 o 
  -8   0   8    10487.83    10611.82    124.69 o 
  -6   0   8    13106.37    13421.42    207.36 o 
  -4   0   8       19.45       39.39      2.10 o 
  -2   0   8     2142.35     2364.91     24.80 o 
   0   0   8     2256.88     2928.90     35.67 o 
   2   0   8    11227.45    11943.03    319.26 o 
   4   0   8      172.86      181.30      3.67 o 
   6   0   8      143.26      203.40      4.15 o 
   8   0   8     2976.15     2980.38     36.97 o 
  10   0   8    21207.99    21169.86    254.85 o 
  12   0   8     3815.38     3762.01     46.63 o 
  14   0   8      376.08      370.46      6.93 o 
  16   0   8        8.60       11.68      3.32 o 
  18   0   8      526.40      551.94     16.66 o 
  20   0   8       13.15       23.66      4.92 o 
 -35   1   8      354.53      424.24      7.75 o 
 -33   1   8       58.73       78.54      3.49 o 
 -31   1   8        1.85        6.83      1.61 o 
 -29   1   8      429.80      431.97      6.61 o 
 -27   1   8     3562.36     3516.67     33.98 o 
 -25   1   8    22781.13    22258.81    206.17 o 
 -23   1   8      646.52      625.01      8.14 o 
 -21   1   8     1504.96     1476.21     14.45 o 
 -19   1   8     2443.83     2594.21     24.32 o 
 -17   1   8      404.10      516.52     17.90 o 
 -15   1   8      225.24      340.18      6.64 o 
 -13   1   8     4156.90     4672.78     42.57 o 
 -11   1   8     4939.36     5459.08     44.89 o 
  -9   1   8      318.38      277.39      3.03 o 
  -7   1   8     1274.70     1344.38     12.56 o 
  -5   1   8     2335.28     2443.37     20.45 o 
  -3   1   8    17907.53    19467.88    176.44 o 
  -1   1   8     8806.56     9699.63     91.49 o 
   1   1   8      526.68      611.05      5.95 o 
   3   1   8     2018.12     2270.86     19.82 o 
   5   1   8      157.33      168.60      3.12 o 
   7   1   8     4335.95     4234.02     40.27 o 
   9   1   8        0.21        1.75      1.26 o 
  11   1   8     7720.25     7689.38     65.55 o 
  13   1   8     4867.83     4840.03     51.12 o 
  15   1   8      318.86      342.42      5.95 o 
  17   1   8      504.25      533.43      8.04 o 
  19   1   8      143.65      161.67      5.05 o 
 -34   2   8      760.68      794.89     13.24 o 
 -32   2   8        5.78        0.95      2.21 o 
 -30   2   8      162.38      170.43      4.82 o 
 -28   2   8     7214.41     7139.77     67.08 o 
 -26   2   8       15.58       19.34      1.75 o 
 -24   2   8     4086.16     3952.73     37.80 o 
 -22   2   8      819.36      713.15      7.25 o 
 -20   2   8     1607.05     1444.99     14.20 o 
 -18   2   8     4541.35     4323.53     35.69 o 
 -16   2   8      256.89      297.07      3.27 o 
 -14   2   8     1908.90     2195.05     16.86 o 
 -12   2   8     4397.48     4946.00     37.17 o 
 -10   2   8     4099.65     4650.46     41.35 o 
  -8   2   8     7181.90     7786.04     64.70 o 
  -6   2   8      893.38      717.13      6.62 o 
  -4   2   8    11829.92    12569.64    115.72 o 
  -2   2   8       81.54      107.57      2.55 o 
   0   2   8     3925.99     4332.97     35.96 o 
   2   2   8      179.62      222.42      2.51 o 
   4   2   8       24.71       17.34      0.98 o 
   6   2   8     4207.30     4406.36     41.81 o 
   8   2   8    10802.99    10442.28    125.17 o 
  10   2   8      303.56      324.00      8.24 o 
  12   2   8        0.00       -2.85      1.90 o 
  14   2   8      471.92      475.34      8.91 o 
  16   2   8      626.64      646.06      9.26 o 
  18   2   8      122.72      169.02      4.57 o 
  20   2   8        0.05       -2.26      2.22 o 
 -33   3   8       44.23       39.95      4.69 o 
 -31   3   8     1009.36     1055.01     16.22 o 
 -29   3   8     1993.99     2000.18     27.16 o 
 -27   3   8     1048.53      987.34     14.79 o 
 -25   3   8      480.93      486.39      6.35 o 
 -23   3   8       39.04       33.82      1.92 o 
 -21   3   8     5898.74     5819.33     44.96 o 
 -19   3   8      403.94      411.06      4.20 o 
 -17   3   8     1028.26     1227.42     10.99 o 
 -15   3   8       45.73       47.32      1.54 o 
 -13   3   8     1136.41     1192.77      9.51 o 
 -11   3   8      644.70      844.74      7.52 o 
  -9   3   8       28.74       38.05      1.36 o 
  -7   3   8     2577.99     2824.57     26.02 o 
  -5   3   8      183.76      188.78      2.81 o 
  -3   3   8     1344.31     1534.51     13.38 o 
  -1   3   8     2763.79     2983.63     25.20 o 
   1   3   8     1328.54     1418.22     12.44 o 
   3   3   8     1703.13     1756.71     19.12 o 
   5   3   8      395.16      364.44      5.45 o 
   7   3   8     2339.28     2239.21     24.21 o 
   9   3   8     2079.42     1977.05     25.87 o 
  11   3   8     1402.04     1358.23     18.82 o 
  13   3   8      688.76      632.60     11.72 o 
  15   3   8      883.87      849.40     13.29 o 
  17   3   8     1228.36     1273.71     18.57 o 
  19   3   8      182.01      155.98      5.42 o 
 -32   4   8     2115.36     2323.34     51.54 o 
 -30   4   8       38.32       26.58      3.91 o 
 -28   4   8      111.85      125.28      4.66 o 
 -26   4   8      410.00      407.81      7.92 o 
 -24   4   8       88.16       99.79      3.53 o 
 -22   4   8     2457.01     2210.30     24.53 o 
 -20   4   8     2666.96     2653.37     22.80 o 
 -18   4   8     3386.01     3371.64     28.48 o 
 -16   4   8     2195.76     2074.76     34.27 o 
 -14   4   8       62.12       79.89      1.76 o 
 -12   4   8        3.10        5.80      0.84 o 
 -10   4   8        1.70        1.69      0.83 o 
  -8   4   8      923.95     1085.46      9.23 o 
  -6   4   8     6057.39     6562.83     55.27 o 
  -4   4   8      198.94      185.57      2.34 o 
  -2   4   8       28.85       39.84      1.34 o 
   0   4   8      202.18      171.09      3.37 o 
   2   4   8       21.42       23.22      1.63 o 
   4   4   8     6353.88     6345.64     64.82 o 
   6   4   8      296.41      257.28      4.69 o 
   8   4   8      670.51      715.64      9.36 o 
  10   4   8     1058.14     1048.77     12.88 o 
  12   4   8      612.27      576.93      9.83 o 
  14   4   8      490.86      511.97      9.30 o 
  16   4   8       37.11       54.49      3.51 o 
  18   4   8        5.38        8.61      3.87 o 
 -31   5   8     2037.89     2098.29     36.77 o 
 -29   5   8      244.24      293.56      8.85 o 
 -27   5   8      157.23      164.35      6.47 o 
 -25   5   8      360.25      341.72      9.13 o 
 -23   5   8      409.95      380.87      7.47 o 
 -21   5   8     1478.94     1470.94     16.61 o 
 -19   5   8     2746.79     2773.35     29.67 o 
 -17   5   8      958.60     1023.12      9.75 o 
 -15   5   8      431.43      432.26      4.51 o 
 -13   5   8      606.20      582.22      5.19 o 
 -11   5   8      152.57      161.46      2.31 o 
  -9   5   8      842.94      951.17      8.39 o 
  -7   5   8        1.83        6.01      0.93 o 
  -5   5   8        3.95        3.62      1.01 o 
  -3   5   8     1380.60     1360.27     13.62 o 
  -1   5   8     1578.93     1566.42     17.46 o 
   1   5   8      383.04      346.15      5.41 o 
   3   5   8     1802.12     1807.05     20.08 o 
   5   5   8      106.52      101.47      3.13 o 
   7   5   8     2327.85     2217.43     24.42 o 
   9   5   8      432.54      389.73      6.33 o 
  11   5   8      146.34      144.90      3.86 o 
  13   5   8       22.81       20.06      2.75 o 
  15   5   8     1198.88     1271.88     18.82 o 
 -28   6   8      562.17      629.44     17.96 o 
 -26   6   8       48.29       63.63      4.59 o 
 -24   6   8      317.03      319.62     11.58 o 
 -22   6   8       78.54       88.53      8.25 o 
 -20   6   8      484.60      459.71      9.34 o 
 -18   6   8     1048.50     1045.26     10.01 o 
 -16   6   8     2968.38     3009.51     25.99 o 
 -14   6   8      481.25      445.65      4.79 o 
 -12   6   8     7028.48     7020.65     50.06 o 
 -10   6   8       28.98       42.21      1.45 o 
  -8   6   8      181.88      189.80      3.39 o 
  -6   6   8      203.83      165.18      3.38 o 
  -4   6   8      175.47      197.89      3.93 o 
  -2   6   8     2348.52     2316.80     25.15 o 
   0   6   8      469.32      455.60      6.73 o 
   2   6   8     1546.71     1473.66     16.97 o 
   4   6   8     1400.60     1385.98     16.24 o 
   6   6   8      467.03      420.02      6.70 o 
   8   6   8       51.04       63.36      5.37 o 
  10   6   8     1205.92     1216.05     15.01 o 
  12   6   8      277.65      278.61      5.69 o 
  14   6   8       25.39       36.56      2.83 o 
 -25   7   8      127.59      140.07      6.66 o 
 -23   7   8       80.31      115.07      5.64 o 
 -21   7   8      144.36      148.57      4.79 o 
 -19   7   8       25.65       20.31      1.88 o 
 -17   7   8        0.00       -0.80      1.48 o 
 -15   7   8     3523.16     3488.32     29.70 o 
 -13   7   8     2483.21     2525.44     20.18 o 
 -11   7   8       24.76       30.87      2.08 o 
  -9   7   8       16.73       20.21      1.55 o 
  -7   7   8      464.03      428.79      6.90 o 
  -5   7   8     2111.30     2103.48     23.22 o 
  -3   7   8      121.20      141.68      3.65 o 
  -1   7   8      889.53      801.19     10.43 o 
   1   7   8     2206.32     2158.90     24.01 o 
   3   7   8      442.98      436.08      6.97 o 
   5   7   8      115.64      115.26      3.98 o 
   7   7   8      416.62      369.57      6.51 o 
   9   7   8        2.63        2.46      1.92 o 
  11   7   8       65.44       82.94      3.59 o 
 -20   8   8        0.36       -0.71      2.43 o 
 -18   8   8      131.96      135.61      3.87 o 
 -16   8   8     1583.24     1501.61     17.07 o 
 -14   8   8      419.24      428.14      8.95 o 
 -12   8   8     1066.35     1037.59     11.28 o 
 -10   8   8     2294.27     2360.41     24.99 o 
  -8   8   8        2.63        5.25      1.71 o 
  -6   8   8      268.98      283.45      4.72 o 
  -4   8   8     1027.85     1048.79     13.13 o 
  -2   8   8     4696.73     4582.44     48.31 o 
   0   8   8      104.86      109.58      3.69 o 
   2   8   8     1474.89     1450.54     17.42 o 
   4   8   8      139.93      146.99      4.19 o 
   6   8   8       20.83       31.53      2.73 o 
 -13   9   8     1027.96     1050.56     17.84 o 
 -11   9   8       84.36       81.35      3.89 o 
  -9   9   8     2598.46     2692.29     32.68 o 
  -7   9   8      435.60      489.45     12.41 o 
  -5   9   8      291.10      280.62      6.38 o 
  -3   9   8       35.46       30.90      2.32 o 
  -1   9   8      327.25      302.16      6.07 o 
 -35   1   9       65.26       82.20      4.65 o 
 -33   1   9      425.39      459.93      6.14 o 
 -31   1   9        4.02        9.55      1.94 o 
 -29   1   9     3013.17     2925.86     28.79 o 
 -27   1   9     1623.47     1547.18     16.08 o 
 -25   1   9     6685.91     6470.86     67.02 o 
 -23   1   9       27.29       26.06      1.89 o 
 -21   1   9      173.79      190.54      5.12 o 
 -19   1   9     1751.94     1844.66     17.66 o 
 -17   1   9     2788.72     2942.06     26.98 o 
 -15   1   9     2202.51     2315.96     21.42 o 
 -13   1   9      572.50      666.15      6.11 o 
 -11   1   9        2.39        1.52      0.61 o 
  -9   1   9      451.59      477.85      5.00 o 
  -7   1   9       35.71       35.54      1.22 o 
  -5   1   9     5356.00     5855.18     53.57 o 
  -3   1   9    11200.62    11711.42    107.05 o 
  -1   1   9    13138.26    13708.34    129.76 o 
   1   1   9     1905.56     1856.26     16.38 o 
   3   1   9        1.83        1.30      1.43 o 
   5   1   9      481.05      502.59      5.34 o 
   7   1   9     2703.05     2747.79     26.73 o 
   9   1   9      993.42      992.11     12.13 o 
  11   1   9     3063.70     2973.00     32.24 o 
  13   1   9      224.06      229.29      7.77 o 
  15   1   9      457.96      468.92      7.36 o 
  17   1   9      553.36      559.66      8.48 o 
  19   1   9      322.61      342.36      9.12 o 
 -34   2   9      570.88      607.01      9.48 o 
 -32   2   9      448.89      423.77      7.34 o 
 -30   2   9      284.00      290.49      4.86 o 
 -28   2   9       76.97       76.20      2.74 o 
 -26   2   9      535.60      478.59      6.31 o 
 -24   2   9      764.68      717.81      8.37 o 
 -22   2   9      432.10      406.99      5.98 o 
 -20   2   9     1311.34     1283.82     12.74 o 
 -18   2   9     1742.25     1794.49     15.37 o 
 -16   2   9      570.51      578.29      5.01 o 
 -14   2   9      671.35      739.47      6.19 o 
 -12   2   9     2274.40     2475.94     22.46 o 
 -10   2   9       29.11       30.47      1.21 o 
  -8   2   9      899.51      986.04      8.83 o 
  -6   2   9      689.02      625.49      5.95 o 
  -4   2   9     2912.53     3056.38     28.35 o 
  -2   2   9      609.16      614.25      6.48 o 
   0   2   9      777.15      863.38      8.30 o 
   2   2   9      755.58      765.73      7.71 o 
   4   2   9     1666.26     1763.48     17.48 o 
   6   2   9     1820.09     1743.01     22.78 o 
   8   2   9      721.67      733.01     11.04 o 
  10   2   9     1421.63     1459.35     19.87 o 
  12   2   9      127.95      121.05      4.38 o 
  14   2   9      136.71      135.37      4.49 o 
  16   2   9        2.16        3.15      2.02 o 
  18   2   9      527.84      571.54      8.94 o 
 -33   3   9      527.64      512.52      9.82 o 
 -31   3   9     2946.87     3153.12     41.07 o 
 -29   3   9     1103.20     1027.09     15.50 o 
 -27   3   9       43.93       46.00      2.19 o 
 -25   3   9       59.31       51.48      2.27 o 
 -23   3   9     8377.56     8127.76     75.86 o 
 -21   3   9        7.26       34.04      2.09 o 
 -19   3   9      894.64      893.03      7.82 o 
 -17   3   9      194.72      192.36      2.54 o 
 -15   3   9        2.14        3.02      0.77 o 
 -13   3   9      223.78      212.87      2.69 o 
 -11   3   9     2486.93     2702.47     24.59 o 
  -9   3   9        3.55        1.26      0.82 o 
  -7   3   9      884.16     1014.36     10.02 o 
  -5   3   9     1077.29     1027.70      9.31 o 
  -3   3   9     3459.54     3285.55     27.70 o 
  -1   3   9      529.25      455.05      4.64 o 
   1   3   9      270.77      298.12      5.34 o 
   3   3   9     1259.31     1163.57     13.38 o 
   5   3   9     1027.15     1008.18     12.01 o 
   7   3   9      666.62      667.90     24.30 o 
   9   3   9        1.97       -2.39      1.84 o 
  11   3   9      182.09      163.00      4.99 o 
  13   3   9     1967.58     1916.82     25.83 o 
  15   3   9       70.03       77.48      6.23 o 
  17   3   9      531.24      566.89     10.96 o 
 -32   4   9      177.94      149.01      6.82 o 
 -30   4   9        1.83        4.04      2.47 o 
 -28   4   9       16.28        9.82      2.44 o 
 -26   4   9        7.45        8.82      2.27 o 
 -24   4   9        2.82        2.37      1.67 o 
 -22   4   9     2039.12     1862.69     21.04 o 
 -20   4   9       19.63       24.37      1.79 o 
 -18   4   9     1514.07     1477.92     12.06 o 
 -16   4   9      179.01      170.41      2.64 o 
 -14   4   9      219.76      217.00      2.72 o 
 -12   4   9       35.61       38.19      1.24 o 
 -10   4   9      660.24      635.39      6.33 o 
  -8   4   9     2575.20     2825.64     22.50 o 
  -6   4   9        6.97       28.87      1.29 o 
  -4   4   9      156.26      143.10      2.32 o 
  -2   4   9      280.75      275.56      3.37 o 
   0   4   9      596.84      566.29      7.42 o 
   2   4   9      182.70      191.74      4.79 o 
   4   4   9     3454.64     3244.78     40.65 o 
   6   4   9      201.13      178.12      5.72 o 
   8   4   9       28.80       36.13      2.21 o 
  10   4   9      236.48      210.35      5.38 o 
  12   4   9       23.09       24.02      2.97 o 
  14   4   9       11.69       14.75      2.71 o 
  16   4   9      791.86      886.22     14.83 o 
 -31   5   9      412.76      469.21     12.10 o 
 -29   5   9       49.68       47.40      4.31 o 
 -27   5   9     1233.00     1283.55     23.73 o 
 -25   5   9      188.80      166.49      7.56 o 
 -23   5   9       41.59       42.16      2.93 o 
 -21   5   9        3.98        2.30      1.68 o 
 -19   5   9      237.25      252.48      3.59 o 
 -17   5   9     2886.16     2949.42     25.00 o 
 -15   5   9       14.51       13.06      1.08 o 
 -13   5   9      360.66      355.87      4.41 o 
 -11   5   9     5390.85     5518.85     41.69 o 
  -9   5   9        1.15        6.21      2.13 o 
  -7   5   9     1110.80     1197.25     12.22 o 
  -5   5   9       23.48       21.79      1.44 o 
  -3   5   9       69.79       72.83      2.64 o 
  -1   5   9      422.60      428.42      6.24 o 
   1   5   9      379.88      409.09      6.21 o 
   3   5   9       12.34       10.87      1.70 o 
   5   5   9        4.57        4.55      1.62 o 
   7   5   9        0.66       -0.14      1.61 o 
   9   5   9       22.67       20.61      2.05 o 
  11   5   9       39.98       33.80      2.35 o 
  13   5   9      128.99      154.17      5.19 o 
 -28   6   9       60.15       71.54      5.22 o 
 -26   6   9        2.07        4.33      5.18 o 
 -24   6   9       90.82       78.54      4.97 o 
 -22   6   9        9.51       31.83     19.52 o 
 -20   6   9      550.11      548.79      9.05 o 
 -18   6   9     1387.38     1435.84     13.12 o 
 -16   6   9       36.00       35.41      2.53 o 
 -14   6   9      777.62      777.61      7.28 o 
 -12   6   9       57.03       54.17      1.92 o 
 -10   6   9     1696.66     1663.67     13.85 o 
  -8   6   9      260.82      286.27      4.29 o 
  -6   6   9       99.90      129.60      3.33 o 
  -4   6   9      163.87      144.24      3.48 o 
  -2   6   9      370.22      350.39      5.70 o 
   0   6   9     4965.89     4857.36     50.55 o 
   2   6   9      355.31      367.36      7.91 o 
   4   6   9      710.73      649.10      9.01 o 
   6   6   9     1225.93     1115.25     13.82 o 
   8   6   9      138.22      129.28      3.90 o 
  10   6   9       34.75       42.74      2.68 o 
  12   6   9      108.48      125.68      4.06 o 
 -25   7   9      648.70      610.01     13.79 o 
 -23   7   9        3.52        4.06      2.17 o 
 -21   7   9       66.75       89.06      4.46 o 
 -19   7   9     1054.77     1096.06     15.69 o 
 -17   7   9      239.00      260.48      4.30 o 
 -15   7   9      249.71      274.22      4.42 o 
 -13   7   9       76.33       75.18      2.42 o 
 -11   7   9      260.90      271.80      4.01 o 
  -9   7   9       61.38       65.06      2.45 o 
  -7   7   9      321.15      323.83      5.53 o 
  -5   7   9      220.31      231.16      4.65 o 
  -3   7   9      213.36      209.67      5.37 o 
  -1   7   9      118.70      104.71      3.50 o 
   1   7   9        9.61       11.63      1.97 o 
   3   7   9      366.15      379.93      6.49 o 
   5   7   9       94.32       91.82      3.96 o 
   7   7   9        0.61       -1.04      2.91 o 
   9   7   9       25.34       20.41      2.37 o 
 -20   8   9      243.52      256.52      7.48 o 
 -18   8   9        6.62        6.60      2.92 o 
 -16   8   9      524.99      584.54      9.46 o 
 -14   8   9      100.47      122.89      6.08 o 
 -12   8   9      168.61      164.41      4.42 o 
 -10   8   9      145.89      148.53      3.32 o 
  -8   8   9        0.01       -0.64      1.58 o 
  -6   8   9      112.83      108.01      3.64 o 
  -4   8   9      528.40      522.07      7.98 o 
  -2   8   9       90.98       95.91      3.83 o 
   0   8   9        6.17       10.70      2.16 o 
   2   8   9       96.05       96.97      3.60 o 
   4   8   9      553.36      573.52      8.85 o 
 -11   9   9       20.85       18.98      2.70 o 
  -9   9   9       10.59        7.91      3.31 o 
  -7   9   9      242.01      256.84      7.33 o 
  -5   9   9       10.07       11.35      1.97 o 
 -36   0  10      247.85      250.55      6.45 o 
 -34   0  10       34.49       40.53      3.44 o 
 -32   0  10       89.18       83.02      3.98 o 
 -30   0  10     3645.85     3505.56     53.24 o 
 -28   0  10      816.13      784.13     14.33 o 
 -26   0  10      481.58      459.72      9.48 o 
 -24   0  10      910.59      838.44     14.63 o 
 -22   0  10     2195.42     2144.46     33.02 o 
 -20   0  10      340.18      320.65      6.94 o 
 -18   0  10      113.93      115.44      5.82 o 
 -16   0  10       95.05      140.67      4.22 o 
 -14   0  10     6281.30     6371.99     92.50 o 
 -12   0  10     3355.85     3337.50     39.67 o 
 -10   0  10     3499.32     3404.48     40.26 o 
  -8   0  10      331.23      234.70      7.36 o 
  -6   0  10        4.40       14.32      2.55 o 
  -4   0  10        1.52        0.28      4.10 o 
  -2   0  10     2101.96     1962.57     20.97 o 
   0   0  10      342.57      367.70      5.05 o 
   2   0  10      782.54      870.73     11.91 o 
   4   0  10      280.46      334.37      5.79 o 
   6   0  10     1524.14     1555.23     20.35 o 
   8   0  10     1716.86     1672.57     21.94 o 
  10   0  10      675.69      689.59     10.59 o 
  12   0  10      581.86      640.01     24.95 o 
  14   0  10     1062.73     1126.00     27.74 o 
  16   0  10      349.41      381.31     13.50 o 
 -35   1  10       80.77       89.01      3.86 o 
 -33   1  10      193.28      194.57      3.81 o 
 -31   1  10      351.91      350.03      5.42 o 
 -29   1  10      440.28      425.01      6.03 o 
 -27   1  10     1711.20     1633.30     18.60 o 
 -25   1  10       39.27       49.77      3.84 o 
 -23   1  10      399.22      396.56      5.90 o 
 -21   1  10      758.00      721.35      9.04 o 
 -19   1  10      657.83      667.84      7.09 o 
 -17   1  10       55.43       34.67      1.13 o 
 -15   1  10        7.33       -0.38      1.16 o 
 -13   1  10     3211.82     3157.35     24.25 o 
 -11   1  10     5192.27     5641.20     46.30 o 
  -9   1  10      283.85      329.47      3.78 o 
  -7   1  10     4785.35     5260.13     48.30 o 
  -5   1  10       67.66       34.57      1.80 o 
  -3   1  10     1555.84     1555.29     15.02 o 
  -1   1  10       12.83        8.42      0.77 o 
   1   1  10      297.16      319.46      3.74 o 
   3   1  10       45.01       27.26      2.59 o 
   5   1  10       75.68       49.53      2.68 o 
   7   1  10     2977.58     2866.03     25.35 o 
   9   1  10      279.97      302.27      5.27 o 
  11   1  10      659.04      635.40      8.84 o 
  13   1  10      405.18      409.93      6.74 o 
  15   1  10       36.41       34.43      2.47 o 
  17   1  10        0.72       -0.30      2.90 o 
 -34   2  10        9.25       13.90      3.74 o 
 -32   2  10      255.86      266.09      4.79 o 
 -30   2  10        8.56       15.21      3.93 o 
 -28   2  10        2.20        6.14      1.64 o 
 -26   2  10      161.07      141.65      3.27 o 
 -24   2  10       31.20       27.08      2.00 o 
 -22   2  10     1064.06     1052.57     12.45 o 
 -20   2  10      351.50      401.91      5.81 o 
 -18   2  10      333.38      335.87      4.23 o 
 -16   2  10     3208.93     3325.03     27.35 o 
 -14   2  10     4221.06     4332.58     32.67 o 
 -12   2  10     1412.88     1366.97     12.86 o 
 -10   2  10       81.42       84.11      2.03 o 
  -8   2  10        1.87        1.04      0.79 o 
  -6   2  10      715.31      764.09      7.14 o 
  -4   2  10      343.90      356.27      5.49 o 
  -2   2  10      197.20      197.71      5.60 o 
   0   2  10      445.46      508.53      6.25 o 
   2   2  10       57.94       63.65      3.28 o 
   4   2  10       27.57       20.08      3.76 o 
   6   2  10      217.16      193.79      5.66 o 
   8   2  10      360.41      372.83      6.99 o 
  10   2  10      845.37      876.80     13.19 o 
  12   2  10      215.85      211.45      5.43 o 
  14   2  10      300.14      304.05      5.86 o 
  16   2  10     1227.88     1292.29     17.71 o 
 -33   3  10      944.54      952.51     15.18 o 
 -31   3  10      114.73      133.91      4.95 o 
 -29   3  10       15.46       24.05      2.01 o 
 -27   3  10      275.59      271.01      4.58 o 
 -25   3  10     1039.54      887.18     10.11 o 
 -23   3  10     2416.04     2326.58     23.08 o 
 -21   3  10      111.40       99.43      3.52 o 
 -19   3  10       46.98       48.83      2.23 o 
 -17   3  10       23.71       32.92      1.33 o 
 -15   3  10       39.51       56.82      2.07 o 
 -13   3  10       12.11       29.82      1.28 o 
 -11   3  10       47.24       47.54      2.98 o 
  -9   3  10      921.04     1016.53      9.27 o 
  -7   3  10     1389.89     1568.34     12.78 o 
  -5   3  10        2.69        2.09      0.83 o 
  -3   3  10     1045.24     1109.06     10.10 o 
  -1   3  10      453.86      434.10      4.57 o 
   1   3  10      593.58      571.76      7.47 o 
   3   3  10     1934.82     1835.74     20.15 o 
   5   3  10     1078.98     1037.66     15.81 o 
   7   3  10        4.12        5.81      1.95 o 
   9   3  10       37.49       47.34      2.96 o 
  11   3  10      287.55      273.07      8.32 o 
  13   3  10        5.80        2.40      3.13 o 
  15   3  10       26.87       23.06      2.95 o 
 -32   4  10       12.04       20.85      3.07 o 
 -30   4  10      180.39      182.38      5.50 o 
 -28   4  10      212.43      223.05      5.78 o 
 -26   4  10       31.63       48.56      2.59 o 
 -24   4  10      556.38      581.05      8.20 o 
 -22   4  10     1744.32     1733.57     19.78 o 
 -20   4  10       34.55       37.59      4.18 o 
 -18   4  10        1.23        2.79      1.51 o 
 -16   4  10     2865.98     3039.23     23.58 o 
 -14   4  10      891.51      956.30      8.18 o 
 -12   4  10      857.72      900.05      9.17 o 
 -10   4  10      108.27      132.04      2.38 o 
  -8   4  10      107.80       89.71      2.01 o 
  -6   4  10      163.20      158.01      2.53 o 
  -4   4  10     1687.61     1681.74     14.85 o 
  -2   4  10        2.06        4.44      2.75 o 
   0   4  10     1118.62     1054.29     12.40 o 
   2   4  10     3430.54     3245.42     34.28 o 
   4   4  10       88.66       75.95      3.02 o 
   6   4  10      345.04      339.60      5.68 o 
   8   4  10     1645.84     1606.28     22.02 o 
  10   4  10      479.49      478.03     10.36 o 
  12   4  10      548.99      556.73     12.67 o 
  14   4  10      221.94      244.04      6.39 o 
 -31   5  10       95.63      101.22      5.99 o 
 -29   5  10      124.62      116.80      5.00 o 
 -27   5  10       13.70       26.54      4.26 o 
 -25   5  10       54.13       55.75      3.34 o 
 -23   5  10       55.22       54.98      2.61 o 
 -21   5  10     1506.65     1522.14     15.40 o 
 -19   5  10       28.43       42.58      2.02 o 
 -17   5  10      399.13      367.43      4.47 o 
 -15   5  10       80.08       78.42      2.21 o 
 -13   5  10        7.48       14.32      1.14 o 
 -11   5  10        0.06        5.66      1.36 o 
  -9   5  10       14.55       25.05      1.25 o 
  -7   5  10       66.68       79.78      1.99 o 
  -5   5  10        5.04        5.50      1.48 o 
  -3   5  10      203.29      200.59      3.97 o 
  -1   5  10      750.00      707.59      9.39 o 
   1   5  10      900.59      851.45     10.69 o 
   3   5  10        7.88       10.33      2.78 o 
   5   5  10        1.72        5.20      1.62 o 
   7   5  10       63.15       55.73      2.59 o 
   9   5  10      401.73      399.08      6.76 o 
  11   5  10      219.30      220.29      5.97 o 
  13   5  10      787.94      816.95     13.55 o 
 -28   6  10      242.95      248.68      8.38 o 
 -26   6  10       89.23       88.74      5.20 o 
 -24   6  10        6.82        6.57      3.86 o 
 -22   6  10       49.47       50.25      2.57 o 
 -20   6  10      812.76      778.28      9.00 o 
 -18   6  10       35.12       37.28      1.97 o 
 -16   6  10      121.06      132.72      2.57 o 
 -14   6  10     1505.03     1503.88     11.86 o 
 -12   6  10      916.17      899.92      8.09 o 
 -10   6  10       53.48       48.03      1.85 o 
  -8   6  10      407.72      361.88      5.66 o 
  -6   6  10      584.38      544.85      7.56 o 
  -4   6  10      159.49      164.19      3.96 o 
  -2   6  10       53.76       49.45      3.93 o 
   0   6  10        7.56       12.47      5.50 o 
   2   6  10        2.93        8.22      1.88 o 
   4   6  10       10.79       15.47      4.73 o 
   6   6  10       63.99       64.53      2.96 o 
   8   6  10      611.59      629.21      9.24 o 
  10   6  10      248.26      260.19      5.56 o 
 -25   7  10       26.36       24.04      3.82 o 
 -23   7  10       79.94       77.65      5.04 o 
 -21   7  10       19.48       17.87      2.51 o 
 -19   7  10        3.34        5.71      2.13 o 
 -17   7  10     1341.45     1382.32     21.54 o 
 -15   7  10       60.40       55.39      2.06 o 
 -13   7  10      210.08      202.19      3.48 o 
 -11   7  10      182.24      167.74      3.20 o 
  -9   7  10       79.89       76.84      2.93 o 
  -7   7  10       57.67       52.90      2.50 o 
  -5   7  10       11.58       10.15      2.42 o 
  -3   7  10       20.01       21.27      2.10 o 
  -1   7  10       14.59       18.71      4.81 o 
   1   7  10       59.77       56.58      2.73 o 
   3   7  10      196.82      191.94      4.66 o 
   5   7  10      197.22      201.27      4.81 o 
   7   7  10      290.02      309.93      6.11 o 
 -20   8  10        2.72        1.85      2.81 o 
 -18   8  10       58.71       67.90      4.34 o 
 -16   8  10        6.14        6.77      2.64 o 
 -14   8  10       97.63      108.10      3.52 o 
 -12   8  10      224.03      217.59      4.20 o 
 -10   8  10        0.12       -1.05      1.51 o 
  -8   8  10      255.90      289.74      4.87 o 
  -6   8  10      107.83      113.08      3.76 o 
  -4   8  10      371.57      379.94      6.85 o 
  -2   8  10      131.40      130.69      3.99 o 
   0   8  10      103.30      101.08      3.75 o 
   2   8  10       60.11       62.48      3.16 o 
 -35   1  11        5.53        5.69      1.89 o 
 -33   1  11      108.09      126.87      3.57 o 
 -31   1  11      147.46      146.22      3.53 o 
 -29   1  11      348.27      350.78      5.87 o 
 -27   1  11     1828.68     1803.57     20.35 o 
 -25   1  11     1966.06     1903.43     21.22 o 
 -23   1  11      636.48      637.28      8.36 o 
 -21   1  11      251.67      271.26      4.58 o 
 -19   1  11      132.14      178.81      3.56 o 
 -17   1  11     2137.57     2190.90     23.64 o 
 -15   1  11     2995.96     3203.28     26.68 o 
 -13   1  11     1310.22     1350.35     10.78 o 
 -11   1  11      475.85      470.65      5.87 o 
  -9   1  11       68.43       72.95      2.39 o 
  -7   1  11     3177.89     3266.83     30.50 o 
  -5   1  11     6150.27     6306.73     64.15 o 
  -3   1  11     2144.78     2155.26     18.72 o 
  -1   1  11        8.96        5.74      0.77 o 
   1   1  11        0.82        4.91      0.98 o 
   3   1  11      117.35      138.18      3.55 o 
   5   1  11      405.10      405.32      4.90 o 
   7   1  11     1014.44     1017.35     12.44 o 
   9   1  11      408.61      417.25      6.55 o 
  11   1  11       85.04       89.41      3.72 o 
  13   1  11      135.57      146.56      4.03 o 
  15   1  11        0.20       -1.56      2.56 o 
 -34   2  11      293.76      281.37      6.84 o 
 -32   2  11      214.50      214.15      4.33 o 
 -30   2  11      116.33      118.45      3.25 o 
 -28   2  11        2.36        2.12      1.76 o 
 -26   2  11      312.18      291.24      5.13 o 
 -24   2  11      322.60      269.54      4.78 o 
 -22   2  11      623.74      653.38      8.55 o 
 -20   2  11     1089.97     1094.58     12.84 o 
 -18   2  11       21.95       21.82      1.23 o 
 -16   2  11     1585.23     1531.42     12.11 o 
 -14   2  11      171.39      178.87      2.60 o 
 -12   2  11     2856.83     2821.71     25.59 o 
 -10   2  11     2275.49     2389.21     21.87 o 
  -8   2  11     4089.39     4465.73     37.09 o 
  -6   2  11     2088.87     2286.27     18.15 o 
  -4   2  11      707.41      718.21      7.55 o 
  -2   2  11      268.83      254.78      3.51 o 
   0   2  11      325.66      359.44      6.06 o 
   2   2  11       74.22       71.55      4.03 o 
   4   2  11      282.77      247.50      5.26 o 
   6   2  11       97.43       86.97      3.45 o 
   8   2  11        7.01        3.14      2.57 o 
  10   2  11      242.22      239.69      5.68 o 
  12   2  11       46.28       49.25      2.62 o 
  14   2  11       28.80       26.45      2.47 o 
 -33   3  11        0.67        1.50      2.64 o 
 -31   3  11      168.37      191.40      4.74 o 
 -29   3  11      135.34      134.13      3.44 o 
 -27   3  11      243.16      219.58      4.07 o 
 -25   3  11     1078.76     1051.09     11.65 o 
 -23   3  11      750.27      704.41      8.40 o 
 -21   3  11      526.63      468.92      6.72 o 
 -19   3  11     1748.89     1800.38     23.76 o 
 -17   3  11      602.25      695.87      8.96 o 
 -15   3  11        4.71        1.99      1.11 o 
 -13   3  11      978.23      915.15      9.58 o 
 -11   3  11      136.85      146.44      2.54 o 
  -9   3  11      881.89      827.55      7.83 o 
  -7   3  11        0.90       11.88      1.08 o 
  -5   3  11      147.16      149.62      2.41 o 
  -3   3  11      450.34      482.94      5.58 o 
  -1   3  11     2189.40     2248.87     24.11 o 
   1   3  11      144.01      149.33      3.36 o 
   3   3  11     1379.61     1355.58     18.47 o 
   5   3  11     2777.66     2746.65     35.04 o 
   7   3  11      272.91      261.00      5.81 o 
   9   3  11      401.35      422.63      8.84 o 
  11   3  11     1394.49     1452.49     20.52 o 
  13   3  11        1.01       -3.64      2.42 o 
 -32   4  11       13.01       20.39      3.03 o 
 -30   4  11       84.47       79.63      4.01 o 
 -28   4  11       56.64       55.81      2.78 o 
 -26   4  11     1271.31     1167.19     14.34 o 
 -24   4  11     1479.25     1378.86     16.36 o 
 -22   4  11      122.85      130.87      3.47 o 
 -20   4  11     1019.34      930.08      9.92 o 
 -18   4  11       94.10      115.67      2.68 o 
 -16   4  11      872.24      918.30      8.45 o 
 -14   4  11      266.02      331.11      3.83 o 
 -12   4  11        0.90       34.50      2.04 o 
 -10   4  11     1965.57     2099.14     16.98 o 
  -8   4  11     2173.36     2142.74     18.80 o 
  -6   4  11     1659.25     1636.15     14.56 o 
  -4   4  11      997.86      979.09     11.55 o 
  -2   4  11     1897.86     1830.58     20.09 o 
   0   4  11      247.13      274.24      5.91 o 
   2   4  11     1038.04      990.11     12.06 o 
   4   4  11        1.35       13.49      2.19 o 
   6   4  11        3.99       12.04      2.33 o 
   8   4  11       20.03       35.06      7.55 o 
  10   4  11       97.23      104.40      4.38 o 
  12   4  11      147.21      140.76      5.07 o 
 -31   5  11        4.53        4.07      2.72 o 
 -29   5  11      309.24      322.73      7.38 o 
 -27   5  11     1428.86     1429.67     23.03 o 
 -25   5  11       15.47       19.44      2.16 o 
 -23   5  11        7.70        8.51      1.92 o 
 -21   5  11      305.69      345.11      8.40 o 
 -19   5  11        0.50        6.04      1.46 o 
 -17   5  11      977.26      944.27      9.19 o 
 -15   5  11     2253.38     2190.41     17.51 o 
 -13   5  11      438.93      391.13      3.97 o 
 -11   5  11     2099.16     2115.67     16.26 o 
  -9   5  11     3099.28     2992.06     25.87 o 
  -7   5  11        1.07        4.92      1.27 o 
  -5   5  11      795.24      776.76      9.75 o 
  -3   5  11     1104.56     1067.56     12.73 o 
  -1   5  11      292.13      271.82      6.65 o 
   1   5  11     2371.01     2277.95     25.03 o 
   3   5  11      597.92      565.20      8.07 o 
   5   5  11       13.00       11.31      1.86 o 
   7   5  11       94.56       99.17      3.48 o 
   9   5  11       19.26       23.37      2.85 o 
  11   5  11       80.93       82.83      4.21 o 
 -28   6  11      877.14      902.73     21.07 o 
 -26   6  11       97.91      102.48      4.43 o 
 -24   6  11       94.58       93.79      4.17 o 
 -22   6  11       23.56       38.42      5.19 o 
 -20   6  11       99.77      101.30      2.92 o 
 -18   6  11      193.24      195.69      4.15 o 
 -16   6  11        4.28       28.39      1.72 o 
 -14   6  11      473.36      501.55      5.23 o 
 -12   6  11      838.44      857.00      7.82 o 
 -10   6  11       10.43       12.42      1.65 o 
  -8   6  11       37.94       48.68      2.24 o 
  -6   6  11      304.35      331.49      5.51 o 
  -4   6  11     1712.91     1773.10     20.01 o 
  -2   6  11     1026.61     1043.81     12.83 o 
   0   6  11     1248.74     1157.04     14.09 o 
   2   6  11     1352.98     1285.30     15.51 o 
   4   6  11        1.03        2.10      1.78 o 
   6   6  11      358.54      380.81      6.72 o 
   8   6  11      148.98      166.29      4.57 o 
 -25   7  11      143.08      195.08      7.36 o 
 -23   7  11        4.30        4.50      3.07 o 
 -21   7  11        9.15       11.72      2.41 o 
 -19   7  11        1.60        4.76      2.28 o 
 -17   7  11        9.83       16.23      2.03 o 
 -15   7  11       12.49       21.33      1.61 o 
 -13   7  11       79.84       76.16      2.45 o 
 -11   7  11       12.05       10.63      1.49 o 
  -9   7  11        3.04        2.65      2.08 o 
  -7   7  11      156.30      168.16      4.04 o 
  -5   7  11      173.24      171.96      4.23 o 
  -3   7  11      218.10      220.84      4.77 o 
  -1   7  11      108.34      118.22      4.42 o 
   1   7  11      669.26      639.69      9.23 o 
   3   7  11       20.03       21.66      2.39 o 
   5   7  11      702.24      702.64     10.20 o 
 -20   8  11      159.35      180.41      6.38 o 
 -18   8  11        4.67        5.19      2.92 o 
 -16   8  11       29.02       31.14      4.24 o 
 -14   8  11       23.52       20.46      2.21 o 
 -12   8  11       85.63       92.26      3.08 o 
 -10   8  11      395.88      397.96      5.41 o 
  -8   8  11      892.66      960.00     12.38 o 
  -6   8  11      208.29      202.42      4.73 o 
  -4   8  11        0.00       -2.72      1.81 o 
  -2   8  11      148.06      140.96      6.51 o 
   0   8  11      114.03      114.87      3.95 o 
 -36   0  12        0.18       -1.12      2.53 o 
 -34   0  12      924.46      893.90     15.60 o 
 -32   0  12       54.41       59.29      9.40 o 
 -30   0  12     1932.49     1788.32     28.92 o 
 -28   0  12     6562.73     6220.31     91.66 o 
 -26   0  12      892.54      825.06     14.83 o 
 -24   0  12      630.28      613.73     11.61 o 
 -22   0  12     2820.03     2836.61     43.08 o 
 -20   0  12      354.56      316.56     13.24 o 
 -18   0  12      471.19      394.91      8.10 o 
 -16   0  12        8.27       38.18      4.24 o 
 -14   0  12     2513.44     2319.62     28.05 o 
 -12   0  12       40.83       67.97      2.44 o 
 -10   0  12     2202.07     2195.21     26.60 o 
  -8   0  12     1143.28     1128.72     17.24 o 
  -6   0  12     2035.45     2186.39     31.91 o 
  -4   0  12     3370.60     3574.07     37.38 o 
  -2   0  12     1205.09     1269.60     14.26 o 
   0   0  12     1398.88     1509.41     16.78 o 
   2   0  12      189.18      224.30      4.00 o 
   4   0  12      115.27      138.32      6.63 o 
   6   0  12      808.38      819.51     28.61 o 
   8   0  12        1.70       18.40      2.74 o 
  10   0  12       40.60       36.47      4.88 o 
  12   0  12        3.20       12.77      3.98 o 
  14   0  12        0.33        0.84      3.88 o 
 -35   1  12      369.36      395.82      5.78 o 
 -33   1  12      416.58      427.60      6.37 o 
 -31   1  12      204.62      207.60      4.85 o 
 -29   1  12      106.73      108.08      3.37 o 
 -27   1  12       17.08       20.26      2.16 o 
 -25   1  12      509.23      472.92      6.89 o 
 -23   1  12      408.15      339.90      5.41 o 
 -21   1  12       38.06       37.87      2.05 o 
 -19   1  12      892.03      907.89     10.93 o 
 -17   1  12      303.39      328.66      5.09 o 
 -15   1  12       28.97       51.00      1.81 o 
 -13   1  12      113.91       89.64      1.68 o 
 -11   1  12     1280.25     1333.46     12.81 o 
  -9   1  12      194.82      232.10      3.77 o 
  -7   1  12      226.28      307.83      4.49 o 
  -5   1  12      582.70      552.85      6.26 o 
  -3   1  12       86.12       93.20      2.24 o 
  -1   1  12      316.20      308.72      3.57 o 
   1   1  12      339.52      309.62      3.61 o 
   3   1  12       17.24       27.02      2.23 o 
   5   1  12      104.71       82.33      4.08 o 
   7   1  12      203.83      212.85      4.42 o 
   9   1  12        0.83       -0.99      1.63 o 
  11   1  12        2.57        3.25      1.77 o 
  13   1  12      231.76      233.88      7.17 o 
 -36   2  12      308.92      312.77      7.55 o 
 -34   2  12        1.68        1.05      2.52 o 
 -32   2  12     1223.20     1200.56     13.46 o 
 -30   2  12      829.76      801.06      9.64 o 
 -28   2  12        0.01        2.12      1.81 o 
 -26   2  12       37.60       40.21      2.31 o 
 -24   2  12       46.68       54.48      2.45 o 
 -22   2  12       30.91       27.99      2.02 o 
 -20   2  12       42.92       58.21      2.82 o 
 -18   2  12      152.24      147.45      3.45 o 
 -16   2  12     1039.94      941.11      9.29 o 
 -14   2  12      348.56      333.34      4.05 o 
 -12   2  12      522.16      512.36      5.60 o 
 -10   2  12      887.60      819.05      8.28 o 
  -8   2  12     2105.02     2342.43     20.03 o 
  -6   2  12     1153.44     1179.10      9.96 o 
  -4   2  12       99.41      107.69      2.44 o 
  -2   2  12       14.35       14.17      1.22 o 
   0   2  12      128.47      121.57      2.95 o 
   2   2  12      487.86      507.02      8.32 o 
   4   2  12       88.55       98.67      3.62 o 
   6   2  12      222.23      192.92      4.95 o 
   8   2  12      176.74      164.94      4.72 o 
  10   2  12      178.70      181.43      4.40 o 
  12   2  12      158.75      157.76      4.43 o 
  14   2  12      770.57      811.55     11.40 o 
 -35   3  12       33.43       42.46      3.67 o 
 -33   3  12      417.06      443.41      8.92 o 
 -31   3  12      633.52      652.04      8.46 o 
 -29   3  12      106.82      111.13      3.22 o 
 -27   3  12       60.41       54.15      2.39 o 
 -25   3  12        0.80       26.42      2.23 o 
 -23   3  12      461.21      473.80      6.90 o 
 -21   3  12        8.74        0.64      1.81 o 
 -19   3  12      329.63      301.78      5.70 o 
 -17   3  12      174.27      166.21      2.78 o 
 -15   3  12      162.72      149.50      2.29 o 
 -13   3  12      591.98      657.00      6.98 o 
 -11   3  12        0.15       -0.53      0.97 o 
  -9   3  12        1.14        8.42      1.05 o 
  -7   3  12      691.05      719.48      7.21 o 
  -5   3  12      194.44      196.79      5.52 o 
  -3   3  12      138.83      128.92      2.55 o 
  -1   3  12        0.35       -0.83      1.30 o 
   1   3  12      425.28      410.51      7.25 o 
   3   3  12     1944.63     1853.02     24.55 o 
   5   3  12      414.29      377.64      7.30 o 
   7   3  12       11.60        6.36      2.18 o 
   9   3  12      865.12      870.51     13.59 o 
  11   3  12      364.70      380.61      7.86 o 
  13   3  12      300.42      324.04      6.41 o 
 -32   4  12      618.18      644.41     11.48 o 
 -30   4  12      168.51      173.49      5.27 o 
 -28   4  12      336.99      325.25      5.94 o 
 -26   4  12      306.29      304.51      5.53 o 
 -24   4  12        8.76       18.85      2.37 o 
 -22   4  12       16.60       35.17      2.24 o 
 -20   4  12       42.95       46.73      2.99 o 
 -18   4  12      394.23      414.28      5.15 o 
 -16   4  12      448.59      428.66      5.23 o 
 -14   4  12      416.12      408.28      5.03 o 
 -12   4  12       47.15       49.90      1.92 o 
 -10   4  12      158.28      165.85      2.59 o 
  -8   4  12      376.67      401.57      6.77 o 
  -6   4  12      108.61      131.81      2.83 o 
  -4   4  12      497.86      518.66      7.14 o 
  -2   4  12     1252.50     1256.36     14.53 o 
   0   4  12      982.92      935.21     11.50 o 
   2   4  12      424.11      416.85      6.45 o 
   4   4  12      176.38      175.69      4.81 o 
   6   4  12      143.34      140.79      4.55 o 
   8   4  12        3.10        1.96      2.23 o 
  10   4  12        2.24        5.40      3.81 o 
 -31   5  12       32.23       37.48      3.50 o 
 -29   5  12       36.16       43.62      3.30 o 
 -27   5  12       16.64       19.74      2.79 o 
 -25   5  12       91.61       72.15      3.16 o 
 -23   5  12      466.65      469.88      7.25 o 
 -21   5  12       33.83       44.76      4.17 o 
 -19   5  12       11.17       18.43      1.98 o 
 -17   5  12      758.13      731.79      7.50 o 
 -15   5  12     1000.69      934.69      8.27 o 
 -13   5  12      125.91      118.11      2.48 o 
 -11   5  12      547.83      576.92      5.77 o 
  -9   5  12      590.15      613.27      6.62 o 
  -7   5  12        9.02       19.01      2.74 o 
  -5   5  12     1257.22     1318.49     15.26 o 
  -3   5  12     1084.65     1063.15     12.84 o 
  -1   5  12      664.26      671.35      9.02 o 
   1   5  12       20.69       26.49      4.29 o 
   3   5  12       28.92       28.11      2.58 o 
   5   5  12       70.42       78.53      3.22 o 
   7   5  12      305.49      326.56      7.19 o 
   9   5  12       12.59       22.00      2.93 o 
 -28   6  12        3.11        1.86      2.54 o 
 -26   6  12        3.39        4.93      2.66 o 
 -24   6  12      289.96      306.88      6.85 o 
 -22   6  12      393.87      411.63      6.82 o 
 -20   6  12      612.05      627.44      7.66 o 
 -18   6  12     1247.74     1325.39     14.74 o 
 -16   6  12      177.94      192.77      3.31 o 
 -14   6  12        5.27        1.16      1.16 o 
 -12   6  12      387.66      380.21      5.03 o 
 -10   6  12      151.64      141.02      3.67 o 
  -8   6  12       10.58       11.02      1.75 o 
  -6   6  12        1.11        0.42      1.63 o 
  -4   6  12      128.20      155.26      3.96 o 
  -2   6  12      184.64      198.36      4.47 o 
   0   6  12       95.29      112.16      3.51 o 
   2   6  12      253.70      242.04      7.17 o 
   4   6  12       76.05       70.63      3.19 o 
   6   6  12        5.83        5.62      2.08 o 
 -25   7  12      258.95      249.98      9.52 o 
 -23   7  12       37.22       44.25      4.13 o 
 -21   7  12      151.10      183.45      9.19 o 
 -19   7  12      677.93      725.78      9.67 o 
 -17   7  12        0.12       -0.14      1.57 o 
 -15   7  12      128.88      139.34      3.37 o 
 -13   7  12      959.10      952.84     10.34 o 
 -11   7  12      316.91      296.14      4.87 o 
  -9   7  12      175.42      181.42      3.93 o 
  -7   7  12      636.58      629.71      8.87 o 
  -5   7  12      123.63      128.90      3.70 o 
  -3   7  12      745.90      784.11     10.65 o 
  -1   7  12      293.29      314.17      5.99 o 
   1   7  12       98.70      106.36      3.79 o 
   3   7  12      372.59      391.78      7.02 o 
 -20   8  12       19.94       33.55      5.92 o 
 -18   8  12        1.42        0.54      3.50 o 
 -16   8  12      224.00      253.52      6.00 o 
 -14   8  12      103.02      100.42      3.55 o 
 -12   8  12      172.42      190.26      4.03 o 
 -10   8  12      166.04      174.17      3.68 o 
  -8   8  12      213.41      222.57      4.97 o 
  -6   8  12       70.85       88.31      3.53 o 
  -4   8  12       38.20       32.12      2.56 o 
  -2   8  12      245.89      249.12      6.50 o 
 -35   1  13       72.43       84.08      3.26 o 
 -33   1  13       20.76       26.34      2.29 o 
 -31   1  13      596.21      578.62      8.39 o 
 -29   1  13       78.02       81.77      3.02 o 
 -27   1  13        7.22       19.22      1.98 o 
 -25   1  13      584.86      526.11      7.48 o 
 -23   1  13      170.42      170.77      3.80 o 
 -21   1  13      365.97      358.81      5.65 o 
 -19   1  13       62.14       56.42      3.19 o 
 -17   1  13       10.21       15.15      1.73 o 
 -15   1  13      114.54      110.57      2.31 o 
 -13   1  13      102.63       87.66      2.95 o 
 -11   1  13       18.51       19.88      1.20 o 
  -9   1  13      231.28      216.91      3.41 o 
  -7   1  13      162.49      152.47      2.98 o 
  -5   1  13      177.30      140.46      2.68 o 
  -3   1  13        2.23        3.07      0.96 o 
  -1   1  13      366.87      275.55      3.42 o 
   1   1  13      137.18      133.10      2.26 o 
   3   1  13      508.41      522.81      7.96 o 
   5   1  13       80.62       97.92      3.18 o 
   7   1  13      128.12      131.56      3.66 o 
   9   1  13       11.54       13.18      2.00 o 
  11   1  13      223.32      242.21      7.31 o 
  13   1  13        9.81       14.44      3.22 o 
 -36   2  13       25.88       29.40      2.88 o 
 -34   2  13       73.64       68.78      2.87 o 
 -32   2  13       23.84       26.56      2.22 o 
 -30   2  13      110.91      104.15      3.46 o 
 -28   2  13      147.28      128.57      3.55 o 
 -26   2  13       97.79      107.93      5.53 o 
 -24   2  13        5.27        8.58      2.13 o 
 -22   2  13        9.73       15.96      1.83 o 
 -20   2  13        3.16       19.95      2.35 o 
 -18   2  13      595.18      468.22      6.72 o 
 -16   2  13        1.35        0.24      0.85 o 
 -14   2  13      256.15      271.03      3.56 o 
 -12   2  13     1526.24     1405.05     13.45 o 
 -10   2  13       28.77       27.98      1.49 o 
  -8   2  13      441.12      445.83      4.85 o 
  -6   2  13      211.41      156.35      2.91 o 
  -4   2  13      769.50      744.32      7.41 o 
  -2   2  13       22.42       26.30      1.43 o 
   0   2  13      328.85      285.89      5.67 o 
   2   2  13     1083.17     1072.64     15.19 o 
   4   2  13      263.38      241.14      5.51 o 
   6   2  13      110.90      106.57      3.39 o 
   8   2  13       14.51       14.74      2.03 o 
  10   2  13      129.16      139.43      4.10 o 
  12   2  13        1.75        3.06      2.09 o 
 -35   3  13       24.62       23.30      3.33 o 
 -33   3  13        0.05        5.51      1.98 o 
 -31   3  13      190.11      205.52      4.30 o 
 -29   3  13      250.82      232.02      4.40 o 
 -27   3  13       24.24       29.26      2.02 o 
 -25   3  13       47.43       52.35      4.07 o 
 -23   3  13     1148.49      984.86     13.85 o 
 -21   3  13        5.59       19.65      2.22 o 
 -19   3  13        7.78       22.75      2.23 o 
 -17   3  13       22.94       22.41      4.07 o 
 -15   3  13     1931.55     2003.98     18.75 o 
 -13   3  13      357.21      420.66      5.02 o 
 -11   3  13       24.49       16.51      1.32 o 
  -9   3  13     1885.64     1888.73     15.42 o 
  -7   3  13     2129.52     2055.82     18.16 o 
  -5   3  13        5.05        4.05      1.10 o 
  -3   3  13      117.27      122.02      3.42 o 
  -1   3  13      293.15      234.14      5.23 o 
   1   3  13      938.82      910.06     13.42 o 
   3   3  13      835.60      786.16     12.09 o 
   5   3  13      257.21      214.44      5.39 o 
   7   3  13       88.22       67.94      6.02 o 
   9   3  13      289.11      282.17      6.67 o 
  11   3  13       66.97       52.94      3.01 o 
 -32   4  13       32.80       30.08      4.71 o 
 -30   4  13      109.48      100.62      3.69 o 
 -28   4  13      254.17      229.74      4.95 o 
 -26   4  13      132.11      120.67      3.60 o 
 -24   4  13        5.25        6.90      1.89 o 
 -22   4  13        0.87        5.91      1.82 o 
 -20   4  13      109.66       89.16      3.63 o 
 -18   4  13        6.30        3.13      2.27 o 
 -16   4  13       27.76       37.47      1.70 o 
 -14   4  13       54.47       36.80      1.65 o 
 -12   4  13      341.47      273.15      3.93 o 
 -10   4  13       51.16       61.05      1.81 o 
  -8   4  13      357.08      341.76      3.97 o 
  -6   4  13      320.63      287.04      6.66 o 
  -4   4  13      540.04      484.40      7.15 o 
  -2   4  13      599.07      613.40      8.29 o 
   0   4  13        0.08       -0.20      1.58 o 
   2   4  13       60.81       56.75      3.05 o 
   4   4  13      381.71      338.89      7.02 o 
   6   4  13      851.75      866.29     13.63 o 
   8   4  13      141.83      130.71      4.95 o 
  10   4  13        7.10        5.79      2.58 o 
 -31   5  13       73.41      101.28      4.77 o 
 -29   5  13       26.91       40.01      3.39 o 
 -27   5  13      655.66      672.75      9.65 o 
 -25   5  13       56.55       57.94      2.83 o 
 -23   5  13        5.98        9.27      2.00 o 
 -21   5  13      407.61      393.25      6.42 o 
 -19   5  13       28.33       41.91      2.78 o 
 -17   5  13       20.55       24.98      1.89 o 
 -15   5  13      575.29      551.27      6.05 o 
 -13   5  13     1678.80     1679.83     15.05 o 
 -11   5  13      565.48      562.06      5.76 o 
  -9   5  13        1.99       -0.66      1.41 o 
  -7   5  13      937.98      926.58     11.39 o 
  -5   5  13     1221.17     1224.17     14.45 o 
  -3   5  13      191.31      180.35      4.12 o 
  -1   5  13       18.88       22.12      2.02 o 
   1   5  13       27.95       30.55      2.21 o 
   3   5  13        1.01        2.47      1.82 o 
   5   5  13      220.11      229.50      6.04 o 
   7   5  13       29.09       28.41      3.91 o 
 -28   6  13      177.72      194.70      5.84 o 
 -26   6  13        1.90        3.35      2.64 o 
 -24   6  13      297.12      314.44      6.87 o 
 -22   6  13      237.74      226.81      4.93 o 
 -20   6  13      226.31      243.86      5.06 o 
 -18   6  13      515.53      531.65      6.13 o 
 -16   6  13       40.82       44.63      1.91 o 
 -14   6  13      518.33      556.37      6.27 o 
 -12   6  13       20.18       14.33      1.87 o 
 -10   6  13      173.27      164.22      4.64 o 
  -8   6  13      629.60      643.06      8.82 o 
  -6   6  13      399.32      401.79      6.42 o 
  -4   6  13      172.92      167.03      4.10 o 
  -2   6  13       17.12       21.33      2.16 o 
   0   6  13      544.71      516.14      7.90 o 
   2   6  13       28.48       29.06      2.66 o 
   4   6  13       21.09       26.21      2.48 o 
 -25   7  13        1.73       12.10      3.61 o 
 -23   7  13       18.24       35.88      6.09 o 
 -21   7  13      183.01      181.40      5.21 o 
 -19   7  13       81.47       77.76      4.55 o 
 -17   7  13       81.77       99.52      3.07 o 
 -15   7  13       43.90       47.50      2.51 o 
 -13   7  13      225.52      238.52      4.86 o 
 -11   7  13       99.03       99.07      3.10 o 
  -9   7  13      116.23      103.48      3.22 o 
  -7   7  13      501.90      499.36      7.66 o 
  -5   7  13      279.71      287.57      5.63 o 
  -3   7  13        0.03        0.07      2.79 o 
  -1   7  13      689.55      708.35     10.12 o 
   1   7  13      920.07     1005.37     13.23 o 
 -18   8  13       63.57       63.35      4.26 o 
 -16   8  13        3.75        3.01      2.02 o 
 -14   8  13      157.87      148.75      4.27 o 
 -12   8  13      278.98      290.71      5.69 o 
 -10   8  13        4.00        6.21      2.02 o 
  -8   8  13       56.56       65.51      2.89 o 
  -6   8  13       17.28       24.25      3.33 o 
 -36   0  14       38.00       40.16      3.86 o 
 -34   0  14      401.90      456.48     10.50 o 
 -32   0  14        0.16        0.26      3.97 o 
 -30   0  14      570.41      526.75     11.08 o 
 -28   0  14       19.32       22.12      3.22 o 
 -26   0  14      505.79      582.32     11.51 o 
 -24   0  14     3877.82     3324.62     50.43 o 
 -22   0  14       87.84       48.01      3.37 o 
 -20   0  14     1680.75     1538.37     42.07 o 
 -18   0  14      891.05      839.21     14.70 o 
 -16   0  14     2415.27     2337.32     35.89 o 
 -14   0  14     1528.09     1597.26     25.31 o 
 -12   0  14    14246.63    13747.46    303.48 o 
 -10   0  14     5295.41     5096.64    119.34 o 
  -8   0  14      430.78      472.03      8.66 o 
  -6   0  14       10.96       27.24      4.22 o 
  -4   0  14     2150.94     2191.93     23.76 o 
  -2   0  14    12455.15    11658.45    119.17 o 
   0   0  14      465.02      422.56      6.17 o 
   2   0  14     1443.20     1311.04     15.22 o 
   4   0  14      210.32      187.69      4.72 o 
   6   0  14       11.82       12.44      3.87 o 
   8   0  14        0.45       -2.50      3.63 o 
  10   0  14      371.83      456.73     15.01 o 
 -35   1  14       38.62       60.26      2.83 o 
 -33   1  14       54.07       65.99      3.73 o 
 -31   1  14       62.95       71.88      3.10 o 
 -29   1  14       27.94       34.03      3.23 o 
 -27   1  14        0.49        3.93      1.83 o 
 -25   1  14       36.92       40.34      2.37 o 
 -23   1  14     1202.29      943.55     11.67 o 
 -21   1  14      285.22      213.83      4.25 o 
 -19   1  14      268.33      277.38      5.02 o 
 -17   1  14       83.03       68.23      3.16 o 
 -15   1  14     1034.09      925.13     12.73 o 
 -13   1  14    13047.85    12951.21    115.97 o 
 -11   1  14     2907.31     2885.48     26.71 o 
  -9   1  14     3989.76     3908.44     39.50 o 
  -7   1  14      130.48      129.91      2.80 o 
  -5   1  14      243.52      259.26      3.22 o 
  -3   1  14       33.24       23.63      1.30 o 
  -1   1  14      612.30      468.18      5.41 o 
   1   1  14     2434.77     2156.55     18.92 o 
   3   1  14        0.33       -0.33      1.44 o 
   5   1  14      681.45      630.30      7.79 o 
   7   1  14       25.89       20.43      2.11 o 
   9   1  14      167.77      229.83      5.07 o 
  11   1  14      153.04      168.33      6.29 o 
 -36   2  14      166.18      167.30      4.19 o 
 -34   2  14      201.12      210.28      5.84 o 
 -32   2  14        3.28        4.71      1.95 o 
 -30   2  14      177.39      177.59      4.26 o 
 -28   2  14      425.12      396.21      6.43 o 
 -26   2  14      455.07      431.06      6.66 o 
 -24   2  14      370.12      293.71      5.19 o 
 -22   2  14      274.04      225.71      4.48 o 
 -20   2  14      663.87      800.63     13.71 o 
 -18   2  14      300.38      316.09      5.93 o 
 -16   2  14      724.49      679.70     10.02 o 
 -14   2  14       74.42       86.31      2.53 o 
 -12   2  14      236.04      216.96      3.83 o 
 -10   2  14     8341.96     8404.44     84.75 o 
  -8   2  14      370.15      367.84      4.91 o 
  -6   2  14     4713.42     4582.55     42.70 o 
  -4   2  14     1275.52     1138.48     10.76 o 
  -2   2  14       58.67       30.95      2.10 o 
   0   2  14      479.61      417.22      7.41 o 
   2   2  14     1527.44     1427.19     19.56 o 
   4   2  14      232.18      238.53      4.86 o 
   6   2  14      211.00      230.87      4.92 o 
   8   2  14       48.74       52.32      2.79 o 
  10   2  14      320.85      321.54      8.38 o 
 -35   3  14      288.01      349.07      8.06 o 
 -33   3  14      492.47      529.53      7.54 o 
 -31   3  14      186.06      238.50      4.66 o 
 -29   3  14       18.90       17.66      2.04 o 
 -27   3  14      386.81      357.75      6.11 o 
 -25   3  14        0.07        2.90      2.04 o 
 -23   3  14       30.51       35.46      2.62 o 
 -21   3  14       39.68       23.45      2.40 o 
 -19   3  14     1555.59     1396.39     18.43 o 
 -17   3  14      345.22      327.17      6.56 o 
 -15   3  14     1570.67     1682.33     16.04 o 
 -13   3  14       97.98       78.24      2.25 o 
 -11   3  14      195.16      202.91      3.31 o 
  -9   3  14     4529.73     4569.42     35.58 o 
  -7   3  14       76.74       65.09      1.92 o 
  -5   3  14     1547.49     1371.39     13.99 o 
  -3   3  14       30.51       34.83      2.44 o 
  -1   3  14      176.73      192.30      4.83 o 
   1   3  14      712.92      669.31     10.76 o 
   3   3  14       39.52       34.60      2.75 o 
   5   3  14      381.42      344.29      7.19 o 
   7   3  14      108.48      125.76      5.06 o 
   9   3  14      243.92      286.51      5.89 o 
 -32   4  14      236.32      229.51      5.24 o 
 -30   4  14       60.47       64.68      3.08 o 
 -28   4  14       21.56       33.99      2.55 o 
 -26   4  14      113.44      102.35      3.45 o 
 -24   4  14       11.91       12.55      2.11 o 
 -22   4  14      219.01      203.70      4.96 o 
 -20   4  14      853.79      720.00     10.90 o 
 -18   4  14     1042.58     1035.46     14.42 o 
 -16   4  14     1981.10     1955.25     18.59 o 
 -14   4  14      218.95      219.87      6.50 o 
 -12   4  14        3.19        3.49      1.20 o 
 -10   4  14       40.44       32.02      1.47 o 
  -8   4  14      622.32      595.57      7.19 o 
  -6   4  14     1822.31     1763.60     17.56 o 
  -4   4  14      493.22      509.86      7.34 o 
  -2   4  14      160.50      130.73      3.47 o 
   0   4  14      559.57      530.56      9.18 o 
   2   4  14       86.60       85.01      3.71 o 
   4   4  14     1710.03     1746.80     24.02 o 
   6   4  14      357.43      314.34      7.17 o 
   8   4  14      292.80      315.68      7.33 o 
 -31   5  14      675.47      723.83     12.59 o 
 -29   5  14       15.31       20.67      2.49 o 
 -27   5  14       81.30       78.60      3.48 o 
 -25   5  14        0.46       -2.40      1.98 o 
 -23   5  14      127.37      128.81      3.79 o 
 -21   5  14     1482.45     1511.62     17.83 o 
 -19   5  14     1838.02     1846.21     21.11 o 
 -17   5  14        7.04        4.69      1.29 o 
 -15   5  14        3.39        7.10      1.50 o 
 -13   5  14       46.44       43.02      1.81 o 
 -11   5  14        6.50        6.65      2.29 o 
  -9   5  14      160.09      171.41      3.56 o 
  -7   5  14      159.27      165.69      3.60 o 
  -5   5  14     3237.97     3138.54     33.56 o 
  -3   5  14      222.45      212.43      4.54 o 
  -1   5  14       34.85       37.46      2.30 o 
   1   5  14       90.71       81.52      3.24 o 
   3   5  14      344.36      391.60     11.20 o 
   5   5  14       71.18       53.97      3.48 o 
 -28   6  14       10.17       15.39      2.99 o 
 -26   6  14       48.20       57.16      4.41 o 
 -24   6  14      628.82      655.07      9.80 o 
 -22   6  14      571.77      592.66      8.75 o 
 -20   6  14        0.05        0.83      2.33 o 
 -18   6  14       13.40        9.57      1.96 o 
 -16   6  14      329.10      305.09      4.34 o 
 -14   6  14      378.90      377.35      6.04 o 
 -12   6  14       73.12       64.72      2.84 o 
 -10   6  14        0.00       -0.73      1.60 o 
  -8   6  14     1474.96     1460.13     15.31 o 
  -6   6  14       12.32       11.80      1.98 o 
  -4   6  14      111.41      101.56      3.64 o 
  -2   6  14       13.64       18.71      2.26 o 
   0   6  14     1838.33     1897.65     25.01 o 
   2   6  14       34.93       35.67      3.15 o 
 -23   7  14      310.66      333.16      7.29 o 
 -21   7  14      590.83      603.53      8.93 o 
 -19   7  14      463.89      504.14      7.84 o 
 -17   7  14      161.88      173.39      4.21 o 
 -15   7  14       48.09       52.71      2.71 o 
 -13   7  14       20.27       17.22      2.23 o 
 -11   7  14       14.24       15.69      1.94 o 
  -9   7  14       31.39       25.70      2.22 o 
  -7   7  14       79.25       81.73      3.32 o 
  -5   7  14        2.80        2.94      2.04 o 
  -3   7  14     1238.27     1276.86     15.89 o 
  -1   7  14        0.17        3.48      2.14 o 
 -14   8  14        0.16       -0.01      2.07 o 
 -12   8  14     1092.97     1134.78     14.18 o 
 -35   1  15      246.89      267.00      5.64 o 
 -33   1  15      203.78      184.78      4.53 o 
 -31   1  15        2.00        4.30      2.04 o 
 -29   1  15       33.83       36.67      4.26 o 
 -27   1  15        0.58       -1.87      1.78 o 
 -25   1  15      146.20      155.50      3.85 o 
 -23   1  15      366.87      301.45      5.29 o 
 -21   1  15       11.65        3.57      1.76 o 
 -19   1  15      328.96      272.78      5.43 o 
 -17   1  15     7403.43     7218.45     74.63 o 
 -15   1  15     5244.48     4999.44     59.59 o 
 -13   1  15     2865.64     2756.25     28.86 o 
 -11   1  15       21.53       28.74      1.57 o 
  -9   1  15       87.88       85.82      2.45 o 
  -7   1  15     2394.92     2402.16     22.60 o 
  -5   1  15       36.33       56.55      1.79 o 
  -3   1  15      501.56      436.06      4.73 o 
  -1   1  15      344.41      335.89      4.46 o 
   1   1  15      145.45      162.27      3.47 o 
   3   1  15      699.74      697.78      8.43 o 
   5   1  15       35.32       44.83      2.46 o 
   7   1  15       89.42      101.54      3.61 o 
   9   1  15       67.91      102.82      5.36 o 
 -36   2  15      162.71      171.46      4.29 o 
 -34   2  15      141.53      153.58      4.98 o 
 -32   2  15      508.34      555.55      8.42 o 
 -30   2  15     1023.91      894.20     11.72 o 
 -28   2  15      173.46      149.86      3.97 o 
 -26   2  15        0.08        1.61      1.88 o 
 -24   2  15       36.15        8.20      1.92 o 
 -22   2  15      749.24      690.26      9.23 o 
 -20   2  15       23.29       11.55      2.09 o 
 -18   2  15      185.53      153.84      5.62 o 
 -16   2  15     2807.97     2728.86     33.63 o 
 -14   2  15     1585.81     1538.44     16.91 o 
 -12   2  15      459.26      470.63      6.46 o 
 -10   2  15     1776.79     1672.63     18.27 o 
  -8   2  15     4040.37     3973.56     37.20 o 
  -6   2  15      352.07      259.72      4.73 o 
  -4   2  15       30.83       37.07      2.25 o 
  -2   2  15      280.20      219.29      4.45 o 
   0   2  15      688.82      658.59      8.94 o 
   2   2  15      294.04      275.05      4.67 o 
   4   2  15      738.26      689.15      9.63 o 
   6   2  15       82.37      111.87      3.71 o 
   8   2  15       77.66      119.22      4.02 o 
 -35   3  15      735.40      846.96     10.68 o 
 -33   3  15       66.55       69.37      3.01 o 
 -31   3  15     1191.57     1207.19     13.70 o 
 -29   3  15        9.41       17.07      2.25 o 
 -27   3  15      378.45      325.10      6.54 o 
 -25   3  15      218.94      219.46      5.32 o 
 -23   3  15      149.93      159.88      4.48 o 
 -21   3  15      425.24      348.46      6.67 o 
 -19   3  15     7321.61     7111.31     84.09 o 
 -17   3  15      861.67      839.65     12.13 o 
 -15   3  15        6.65       12.83      1.87 o 
 -13   3  15      486.94      459.91      6.54 o 
 -11   3  15     5362.20     5228.43     43.27 o 
  -9   3  15     3238.28     3308.41     26.22 o 
  -7   3  15       55.82       73.83      2.49 o 
  -5   3  15     3833.59     3506.50     37.67 o 
  -3   3  15      679.01      575.01      8.19 o 
  -1   3  15      486.03      468.54      8.31 o 
   1   3  15     1254.57     1177.26     16.95 o 
   3   3  15      183.10      168.88      4.98 o 
   5   3  15      558.82      631.63     10.79 o 
   7   3  15      190.95      217.17      5.12 o 
 -32   4  15      257.43      289.35      5.97 o 
 -30   4  15      126.66      130.87      4.07 o 
 -28   4  15     1779.73     1747.07     20.61 o 
 -26   4  15      745.40      655.52      9.35 o 
 -24   4  15     1119.79     1128.73     15.94 o 
 -22   4  15      954.58      807.93     12.10 o 
 -20   4  15      167.07      247.72      7.35 o 
 -18   4  15       29.72       40.63      2.71 o 
 -16   4  15     1701.71     1681.92     21.83 o 
 -14   4  15      493.05      516.32      6.16 o 
 -12   4  15      441.18      416.25      4.94 o 
 -10   4  15     1526.89     1562.53     15.77 o 
  -8   4  15     1134.30     1063.66     11.45 o 
  -6   4  15      726.48      627.01      7.67 o 
  -4   4  15     3205.70     3213.30     34.31 o 
  -2   4  15        0.17        2.58      1.93 o 
   0   4  15        0.81       -2.18      1.93 o 
   2   4  15      280.65      328.13      7.04 o 
   4   4  15      958.33      956.97     14.87 o 
   6   4  15       36.95       31.66      3.16 o 
 -31   5  15     1272.13     1439.37     21.20 o 
 -29   5  15      462.18      496.22     10.28 o 
 -27   5  15      127.10      120.29      4.00 o 
 -25   5  15      224.42      212.84      4.89 o 
 -23   5  15      461.39      467.12      7.39 o 
 -21   5  15      242.54      273.14      5.35 o 
 -19   5  15     2235.72     2345.56     26.24 o 
 -17   5  15     1812.84     1766.49     27.77 o 
 -15   5  15     4588.02     4502.34     37.73 o 
 -13   5  15      230.33      225.80      3.89 o 
 -11   5  15      653.60      615.09      7.57 o 
  -9   5  15      121.10      117.67      3.25 o 
  -7   5  15     2479.62     2657.81     25.81 o 
  -5   5  15      103.81       86.11      3.30 o 
  -3   5  15       25.42       23.03      2.64 o 
  -1   5  15      197.38      177.06      4.34 o 
   1   5  15       15.01       16.29      2.70 o 
   3   5  15      113.25       97.97      4.83 o 
 -28   6  15        0.77        1.12      2.70 o 
 -26   6  15        4.34        2.78      2.29 o 
 -24   6  15        2.12        3.74      2.22 o 
 -22   6  15      895.62      892.06     13.46 o 
 -20   6  15      424.27      447.16      8.23 o 
 -18   6  15        0.01        1.84      2.03 o 
 -16   6  15       57.79       72.72      2.98 o 
 -14   6  15      184.99      198.82      4.36 o 
 -12   6  15      903.27      898.00     11.31 o 
 -10   6  15      382.14      368.16      5.61 o 
  -8   6  15     1724.56     1703.19     17.62 o 
  -6   6  15     1375.73     1477.76     17.53 o 
  -4   6  15      152.79      128.64      3.90 o 
  -2   6  15      837.37      841.79     11.43 o 
   0   6  15      150.20      128.46      4.24 o 
 -23   7  15     2063.09     2058.59     23.66 o 
 -21   7  15        0.07        2.48      3.52 o 
 -19   7  15      379.54      397.28     10.04 o 
 -17   7  15      552.22      561.24     12.30 o 
 -15   7  15      242.49      254.64      5.20 o 
 -13   7  15      474.45      497.02      7.65 o 
 -11   7  15      537.95      554.37      9.27 o 
  -9   7  15      320.91      329.10      5.57 o 
  -7   7  15       28.42       38.85      2.48 o 
  -5   7  15      215.53      228.19      5.30 o 
 -36   0  16      580.74      674.52     14.07 o 
 -34   0  16       81.13       71.98      4.78 o 
 -32   0  16       55.85       56.52      4.09 o 
 -30   0  16      533.25      499.07     10.99 o 
 -28   0  16    13056.79    11285.62    164.23 o 
 -26   0  16      549.60      627.38     12.41 o 
 -24   0  16       23.28        5.84      2.73 o 
 -22   0  16      556.77      475.97      9.97 o 
 -20   0  16      213.49      200.11      6.34 o 
 -18   0  16     1114.81     1115.73     19.06 o 
 -16   0  16     1302.63     1279.70     21.26 o 
 -14   0  16    10784.39    10521.85    208.95 o 
 -12   0  16     5323.54     5282.00    123.37 o 
 -10   0  16        3.41        8.94      2.42 o 
  -8   0  16        6.73        9.36      2.14 o 
  -6   0  16      735.89      715.35     10.35 o 
  -4   0  16     2899.01     2448.07     30.18 o 
  -2   0  16     1198.42     1129.56     13.47 o 
   0   0  16      597.04      517.34      8.66 o 
   2   0  16      688.52      776.90     22.42 o 
   4   0  16      990.53      947.13     24.25 o 
   6   0  16       51.65       62.47      5.78 o 
 -35   1  16      183.20      213.16      5.60 o 
 -33   1  16       66.92       64.08      3.04 o 
 -31   1  16       68.50       53.47      2.85 o 
 -29   1  16      915.99      815.82     10.88 o 
 -27   1  16      456.72      375.57      6.36 o 
 -25   1  16     1991.91     1636.88     21.08 o 
 -23   1  16      682.51      593.45      8.34 o 
 -21   1  16       15.73       11.61      1.97 o 
 -19   1  16      672.68      592.28      8.18 o 
 -17   1  16     8999.23     8649.97    101.75 o 
 -15   1  16     6330.26     5947.12     70.62 o 
 -13   1  16     2814.78     2764.36     34.02 o 
 -11   1  16      512.42      510.72      9.03 o 
  -9   1  16     1194.05     1196.53     13.33 o 
  -7   1  16      125.81       81.85      2.16 o 
  -5   1  16       10.54        7.17      1.24 o 
  -3   1  16     1814.85     1590.91     14.75 o 
  -1   1  16       67.82       48.33      2.13 o 
   1   1  16      256.86      208.70      3.97 o 
   3   1  16       11.97       17.13      2.03 o 
   5   1  16      225.26      214.30      4.85 o 
   7   1  16      202.49      257.48      7.86 o 
 -36   2  16      166.02      211.05      5.05 o 
 -34   2  16       63.22       70.22      3.28 o 
 -32   2  16      500.04      445.02      7.38 o 
 -30   2  16     1218.34     1196.92     14.88 o 
 -28   2  16      269.07      212.68      4.79 o 
 -26   2  16     1477.04     1265.06     15.31 o 
 -24   2  16     2108.84     1779.63     20.37 o 
 -22   2  16       59.00       88.00      3.75 o 
 -20   2  16       19.75       19.08      2.74 o 
 -18   2  16     5360.25     5308.48     63.48 o 
 -16   2  16      225.76      238.42      5.23 o 
 -14   2  16     8562.48     8438.40     99.22 o 
 -12   2  16       67.24       73.36      2.79 o 
 -10   2  16       45.77       43.40      2.41 o 
  -8   2  16      930.43      884.56      9.74 o 
  -6   2  16       85.64       51.72      1.82 o 
  -4   2  16      425.09      319.00      4.88 o 
  -2   2  16       86.83       98.75      2.92 o 
   0   2  16      383.96      332.97      5.18 o 
   2   2  16      136.60      133.00      4.52 o 
   4   2  16      116.06      106.26      3.34 o 
   6   2  16      828.94      895.85     12.13 o 
 -33   3  16       21.06       25.48      2.45 o 
 -31   3  16      684.32      683.10     12.83 o 
 -29   3  16       26.26       27.47      2.76 o 
 -27   3  16       77.57       75.13      3.62 o 
 -25   3  16      429.59      332.48      7.23 o 
 -23   3  16       35.75       36.98      2.86 o 
 -21   3  16     4155.84     3882.45     47.32 o 
 -19   3  16      185.40      144.87      4.27 o 
 -17   3  16     1186.10     1198.47     16.33 o 
 -15   3  16      280.65      276.82      5.69 o 
 -13   3  16        3.90        4.18      1.29 o 
 -11   3  16     3802.77     3803.82     32.00 o 
  -9   3  16       65.43       49.37      2.13 o 
  -7   3  16       86.42       65.18      3.89 o 
  -5   3  16      708.81      694.67      9.53 o 
  -3   3  16        4.29        1.22      1.77 o 
  -1   3  16      231.33      219.35      4.81 o 
   1   3  16      316.62      300.14      6.71 o 
   3   3  16      166.12      178.11      5.24 o 
   5   3  16      828.55      886.50     12.11 o 
 -32   4  16      248.07      220.32      5.16 o 
 -30   4  16       77.16      105.22      3.86 o 
 -28   4  16     1147.19     1195.57     15.09 o 
 -26   4  16     1069.65     1085.80     16.15 o 
 -24   4  16       84.12       76.14      3.73 o 
 -22   4  16     1285.69     1118.95     16.01 o 
 -20   4  16     3361.19     3389.32     41.73 o 
 -18   4  16      217.08      206.48      5.09 o 
 -16   4  16      749.83      709.85     10.78 o 
 -14   4  16       96.39       84.17      2.35 o 
 -12   4  16     1153.76     1162.01     11.08 o 
 -10   4  16     7042.83     6854.64     68.21 o 
  -8   4  16      256.49      242.58      4.25 o 
  -6   4  16      353.09      379.24      5.59 o 
  -4   4  16       16.76       13.28      2.03 o 
  -2   4  16       22.83       17.71      2.52 o 
   0   4  16      138.66      123.20      6.05 o 
   2   4  16      114.30       92.62      4.24 o 
   4   4  16      744.90      890.68     14.35 o 
 -29   5  16        2.83       10.51      2.41 o 
 -27   5  16      189.46      215.36      5.05 o 
 -25   5  16        2.55        6.89      2.10 o 
 -23   5  16      359.80      380.03      6.58 o 
 -21   5  16     2825.06     2721.81     30.24 o 
 -19   5  16      385.97      370.36      7.20 o 
 -17   5  16       91.85       80.41      3.24 o 
 -15   5  16       72.08       73.19      3.02 o 
 -13   5  16       38.71       40.25      2.27 o 
 -11   5  16      187.00      179.13      3.76 o 
  -9   5  16      137.32      143.16      3.53 o 
  -7   5  16     1077.60     1013.25     11.41 o 
  -5   5  16     1630.30     1583.29     16.55 o 
  -3   5  16      219.03      196.87      4.63 o 
  -1   5  16        1.81        2.11      2.36 o 
   1   5  16       55.18       79.74      4.18 o 
 -26   6  16      611.24      625.28      9.38 o 
 -24   6  16     1248.93     1305.52     18.46 o 
 -22   6  16       55.30       47.24      3.33 o 
 -20   6  16       30.70       33.21      2.60 o 
 -18   6  16     1773.65     1785.63     20.58 o 
 -16   6  16        1.16       -1.61      3.00 o 
 -14   6  16       83.31       82.29      3.20 o 
 -12   6  16     1085.16     1075.05     13.12 o 
 -10   6  16        2.45        5.41      1.84 o 
  -8   6  16     1171.86     1122.06     12.61 o 
  -6   6  16        9.89       14.41      2.09 o 
  -4   6  16       34.66       40.53      2.78 o 
  -2   6  16      913.71      994.34     13.14 o 
 -21   7  16        9.54       17.75      3.70 o 
 -19   7  16      539.91      533.15     12.06 o 
 -17   7  16        1.51       -0.77      3.26 o 
 -15   7  16        9.65        7.72      4.73 o 
 -13   7  16       26.77       28.07      2.44 o 
 -11   7  16        0.98       -0.49      1.77 o 
  -9   7  16      234.46      225.78      4.63 o 
 -35   1  17      129.25      107.09      3.93 o 
 -33   1  17      160.43      166.17      4.40 o 
 -31   1  17      277.04      281.98      5.55 o 
 -29   1  17      586.67      619.47      8.97 o 
 -27   1  17        4.71       10.22      2.18 o 
 -25   1  17       47.30       56.18      2.79 o 
 -23   1  17     1585.81     1469.82     17.28 o 
 -21   1  17       85.81       96.32      3.36 o 
 -19   1  17      996.48      907.85     13.02 o 
 -17   1  17      199.08      186.42      4.71 o 
 -15   1  17      643.14      604.67      9.44 o 
 -13   1  17      151.69      147.35      5.11 o 
 -11   1  17     1698.97     1675.55     20.94 o 
  -9   1  17     2360.70     2293.71     21.84 o 
  -7   1  17     2917.84     2744.80     23.73 o 
  -5   1  17      884.21      861.61      8.09 o 
  -3   1  17      679.26      608.68      7.54 o 
  -1   1  17        3.63        2.19      1.60 o 
   1   1  17        0.79        1.88      1.78 o 
   3   1  17       12.85        7.48      1.96 o 
   5   1  17        5.66        7.68      5.25 o 
 -34   2  17       73.88       66.41      3.34 o 
 -32   2  17       30.98       22.22      2.43 o 
 -30   2  17       29.28       24.03      2.47 o 
 -28   2  17        2.09        2.52      1.98 o 
 -26   2  17      371.14      259.36      5.14 o 
 -24   2  17       23.42       30.52      3.18 o 
 -22   2  17      167.79      173.52      4.68 o 
 -20   2  17      427.47      392.33      7.18 o 
 -18   2  17      653.85      645.61     10.05 o 
 -16   2  17       27.03       29.80      4.29 o 
 -14   2  17     1328.34     1275.02     17.15 o 
 -12   2  17      757.96      734.26     13.17 o 
 -10   2  17        0.63       -0.55      1.51 o 
  -8   2  17     1620.79     1463.91     13.61 o 
  -6   2  17      116.10       89.39      2.74 o 
  -4   2  17       12.72        8.79      1.67 o 
  -2   2  17      463.99      468.37      6.48 o 
   0   2  17      134.31      101.97      3.14 o 
   2   2  17      146.74      164.50      3.89 o 
   4   2  17      510.02      632.50      9.44 o 
 -33   3  17      578.06      622.44      8.59 o 
 -31   3  17      484.37      450.36      8.52 o 
 -29   3  17        6.74        6.66      2.54 o 
 -27   3  17      233.56      220.01      5.56 o 
 -25   3  17     1350.84     1194.20     24.91 o 
 -23   3  17       67.48       67.26      3.47 o 
 -21   3  17     1731.69     1524.04     20.36 o 
 -19   3  17      143.32      142.42      4.33 o 
 -17   3  17       13.71       12.82      2.23 o 
 -15   3  17      354.62      345.64      6.50 o 
 -13   3  17       13.24       23.57      3.48 o 
 -11   3  17       36.29       26.73      1.90 o 
  -9   3  17     2669.47     2611.73     28.76 o 
  -7   3  17      830.45      871.09     11.32 o 
  -5   3  17      232.27      208.56      4.62 o 
  -3   3  17      453.08      421.46      6.95 o 
  -1   3  17      170.08      141.61      4.00 o 
   1   3  17      406.86      421.76      6.40 o 
   3   3  17      198.77      163.42      4.17 o 
 -32   4  17      114.60       95.86      3.87 o 
 -30   4  17       61.08       52.88      3.04 o 
 -28   4  17      186.20      185.77      8.02 o 
 -26   4  17       14.33       11.15      2.60 o 
 -24   4  17      196.64      184.73      6.78 o 
 -22   4  17      141.18      171.62      4.86 o 
 -20   4  17      217.91      194.61      4.95 o 
 -18   4  17      259.57      251.75      7.57 o 
 -16   4  17      367.84      361.36     10.26 o 
 -14   4  17      870.41      825.58     16.03 o 
 -12   4  17        3.72        0.42      1.92 o 
 -10   4  17       88.47       61.78      2.51 o 
  -8   4  17       63.56       50.30      2.30 o 
  -6   4  17      181.50      204.88      4.78 o 
  -4   4  17       28.00       30.84      2.49 o 
  -2   4  17      111.43      107.72      3.91 o 
   0   4  17      301.89      315.28      6.25 o 
 -29   5  17        4.23        4.00      2.26 o 
 -27   5  17        5.11        7.04      2.25 o 
 -25   5  17     1396.23     1463.35     17.82 o 
 -23   5  17      782.72      758.76     10.50 o 
 -21   5  17      166.19      174.50      5.05 o 
 -19   5  17      580.52      635.04     10.31 o 
 -17   5  17        3.31        1.12      2.79 o 
 -15   5  17       92.89       95.12      5.09 o 
 -13   5  17       35.76       37.76      4.03 o 
 -11   5  17      121.67      153.91      3.61 o 
  -9   5  17       12.78        7.29      1.78 o 
  -7   5  17      141.69      138.08      3.70 o 
  -5   5  17      558.53      569.67      7.70 o 
  -3   5  17      388.92      380.76      6.98 o 
  -1   5  17        9.03        4.07      2.84 o 
 -26   6  17       15.51       11.32      4.68 o 
 -24   6  17       71.11       80.44      4.27 o 
 -22   6  17      215.06      240.99      6.06 o 
 -20   6  17      386.19      389.74      6.78 o 
 -18   6  17      261.17      269.39      8.05 o 
 -16   6  17       29.82       38.02      3.94 o 
 -14   6  17      701.38      704.10     23.72 o 
 -12   6  17        0.97       -0.09      1.90 o 
 -10   6  17        0.15        0.17      1.79 o 
  -8   6  17      300.47      322.19      5.53 o 
  -6   6  17      250.62      258.63      4.99 o 
 -36   0  18      262.37      300.79      9.21 o 
 -34   0  18        0.92        1.27      3.34 o 
 -32   0  18      456.61      450.86     10.61 o 
 -30   0  18      132.29      194.86      6.64 o 
 -28   0  18      340.66      343.17      8.73 o 
 -26   0  18      805.60      764.40     14.69 o 
 -24   0  18       52.88       60.76      4.05 o 
 -22   0  18     1588.65     1482.79     24.68 o 
 -20   0  18     2218.23     2150.16     37.29 o 
 -18   0  18     5438.04     5131.32    104.50 o 
 -16   0  18     4601.11     4411.34     90.35 o 
 -14   0  18      598.16      534.90     14.63 o 
 -12   0  18      524.13      499.27     14.06 o 
 -10   0  18       85.95       80.27      5.63 o 
  -8   0  18       91.40       67.99      3.14 o 
  -6   0  18      248.16      204.99      4.80 o 
  -4   0  18     1153.33     1193.37     16.22 o 
  -2   0  18      229.41      264.11      7.05 o 
   0   0  18      260.46      303.35     11.13 o 
   2   0  18        0.84        5.86      4.11 o 
 -35   1  18      112.46      110.89      4.05 o 
 -33   1  18       97.32       86.46      9.02 o 
 -31   1  18       16.07       22.45      2.47 o 
 -29   1  18      210.23      171.13      4.34 o 
 -27   1  18        0.58       -1.50      1.96 o 
 -25   1  18        0.61        0.03      2.51 o 
 -23   1  18       39.88       31.96      3.15 o 
 -21   1  18        0.12        7.65      9.49 o 
 -19   1  18      107.93       90.86      3.65 o 
 -17   1  18      397.05      400.25      7.23 o 
 -15   1  18       28.05       35.17      3.15 o 
 -13   1  18       29.18       33.90      3.22 o 
 -11   1  18      153.78      161.37      5.39 o 
  -9   1  18        0.00        5.22      1.81 o 
  -7   1  18      563.36      539.85      6.09 o 
  -5   1  18      470.08      502.78      9.58 o 
  -3   1  18       67.53       75.76      2.72 o 
  -1   1  18      384.77      368.03      6.30 o 
   1   1  18       88.47       81.86      3.33 o 
   3   1  18        1.56        4.77      5.23 o 
 -34   2  18        0.98       -0.40      2.22 o 
 -32   2  18       98.38       96.11      3.72 o 
 -30   2  18       89.46      109.94      3.88 o 
 -28   2  18       15.27       13.28      2.26 o 
 -26   2  18        6.69        6.85      2.38 o 
 -24   2  18      269.75      248.78      5.77 o 
 -22   2  18      907.13      886.56     13.05 o 
 -20   2  18     2545.81     2459.31     31.06 o 
 -18   2  18      773.32      761.81     11.50 o 
 -16   2  18       33.28       43.16      2.93 o 
 -14   2  18      149.70      143.06      4.32 o 
 -12   2  18     1000.66      925.68     13.21 o 
 -10   2  18      491.35      515.45      7.25 o 
  -8   2  18       61.83       72.34      2.86 o 
  -6   2  18      529.45      562.41      7.21 o 
  -4   2  18      948.50      944.10     10.78 o 
  -2   2  18      659.12      598.18      7.73 o 
   0   2  18       26.27       16.45      2.03 o 
   2   2  18       46.16       46.56      2.87 o 
 -33   3  18       39.06       42.55      3.35 o 
 -31   3  18       31.74       24.42      3.06 o 
 -29   3  18        0.88        2.09      2.41 o 
 -27   3  18        3.49        0.61      2.35 o 
 -25   3  18        4.09        8.71      2.53 o 
 -23   3  18      400.92      427.57      7.88 o 
 -21   3  18      180.78      193.50      5.09 o 
 -19   3  18      202.10      176.80      4.75 o 
 -17   3  18       11.06       21.15      2.63 o 
 -15   3  18      143.73      135.32      4.75 o 
 -13   3  18       13.60       19.97      2.22 o 
 -11   3  18       39.62       33.76      3.45 o 
  -9   3  18        0.66       -1.53      1.70 o 
  -7   3  18      167.10      190.37      4.52 o 
  -5   3  18       29.25       35.27      2.55 o 
  -3   3  18      109.37      122.53      4.56 o 
  -1   3  18       28.25       36.96      2.37 o 
   1   3  18       32.79       32.48      2.41 o 
 -32   4  18       54.08       65.68      3.35 o 
 -30   4  18       80.36       76.41      3.50 o 
 -28   4  18       69.40       75.30      4.01 o 
 -26   4  18       23.46       20.97      4.03 o 
 -24   4  18       58.57       72.09      3.70 o 
 -22   4  18      225.22      207.06      5.33 o 
 -20   4  18      143.50      129.98      4.47 o 
 -18   4  18        0.04        1.09      2.26 o 
 -16   4  18      138.32      129.53      3.77 o 
 -14   4  18       18.97       16.22      3.29 o 
 -12   4  18      289.66      297.23      8.19 o 
 -10   4  18       22.09       18.62      2.30 o 
  -8   4  18        1.86        2.75      1.93 o 
  -6   4  18      541.94      540.13      8.38 o 
  -4   4  18       86.91       74.56      3.93 o 
  -2   4  18        2.85       -0.34      2.09 o 
 -29   5  18      707.06      738.45     10.74 o 
 -27   5  18      515.78      524.42      8.66 o 
 -25   5  18       55.03       54.01      3.09 o 
 -23   5  18      182.62      163.44      5.01 o 
 -21   5  18       28.51       36.12      3.05 o 
 -19   5  18       15.87       19.84      2.35 o 
 -17   5  18      138.49      136.69      6.03 o 
 -15   5  18        5.67        6.59      3.30 o 
 -13   5  18        3.36        2.32      3.12 o 
 -11   5  18       30.79       25.38      3.72 o 
  -9   5  18        0.70        0.31      1.76 o 
  -7   5  18       11.51        6.89      2.00 o 
  -5   5  18      251.49      279.07      5.91 o 
 -24   6  18       68.26       73.51      4.02 o 
 -22   6  18      190.04      220.59      5.18 o 
 -20   6  18      162.39      178.02      7.08 o 
 -18   6  18      196.52      175.94      7.10 o 
 -16   6  18        5.73        6.19      3.47 o 
 -14   6  18      168.25      180.52      7.14 o 
 -12   6  18      249.39      243.93     10.93 o 
 -10   6  18       43.35       45.55      2.57 o 
 -35   1  19      257.07      251.59      5.76 o 
 -33   1  19      673.40      646.11      9.68 o 
 -31   1  19      337.58      309.77      8.30 o 
 -29   1  19       11.18        7.38      2.28 o 
 -27   1  19      238.51      239.16      5.10 o 
 -25   1  19      505.30      474.34      7.47 o 
 -23   1  19        2.65        4.23      2.19 o 
 -21   1  19       51.27       48.70      2.97 o 
 -19   1  19      167.86      177.20      4.90 o 
 -17   1  19      553.88      556.47     10.90 o 
 -15   1  19      176.76      210.33     19.99 o 
 -13   1  19       24.30       25.95      3.77 o 
 -11   1  19       70.93       71.27      4.47 o 
  -9   1  19        0.58        1.42      1.67 o 
  -7   1  19      172.92      150.38      3.74 o 
  -5   1  19       65.03       52.72      2.56 o 
  -3   1  19       40.92       39.38      2.26 o 
  -1   1  19      219.89      220.71      7.11 o 
 -34   2  19        0.76        4.31      2.45 o 
 -32   2  19       48.50       47.80      3.05 o 
 -30   2  19       28.59       31.15      2.80 o 
 -28   2  19        0.08       -0.37      2.23 o 
 -26   2  19     1140.06     1135.19     16.29 o 
 -24   2  19      523.29      509.38      8.90 o 
 -22   2  19      161.92      175.63      4.83 o 
 -20   2  19      312.20      309.29      6.42 o 
 -18   2  19       14.63       19.15      2.50 o 
 -16   2  19      364.28      353.95      6.88 o 
 -14   2  19     1820.41     1719.96     27.02 o 
 -12   2  19        6.28        5.82      2.16 o 
 -10   2  19        1.43        3.96      2.76 o 
  -8   2  19       30.43       25.86      2.59 o 
  -6   2  19        3.73        0.72      1.60 o 
  -4   2  19       32.40       25.30      2.01 o 
  -2   2  19      143.78      134.10      3.60 o 
 -33   3  19       63.08       63.06      3.85 o 
 -31   3  19       76.53       80.26      4.18 o 
 -29   3  19       16.38       20.11      2.94 o 
 -27   3  19       18.97       19.09      2.71 o 
 -25   3  19      563.11      518.08      9.15 o 
 -23   3  19       13.88       24.96      2.67 o 
 -21   3  19        6.72       10.44      2.45 o 
 -19   3  19      379.36      378.08      7.24 o 
 -17   3  19      531.00      529.46      8.95 o 
 -15   3  19     1497.37     1514.18     17.72 o 
 -13   3  19      334.25      311.15      8.36 o 
 -11   3  19       17.13       22.18      4.19 o 
  -9   3  19      318.40      298.62      8.15 o 
  -7   3  19      115.99      137.98      3.99 o 
  -5   3  19        2.88        5.36      1.76 o 
  -3   3  19      697.13      700.91      8.99 o 
 -30   4  19       46.27       50.89      3.56 o 
 -28   4  19      458.31      441.12      8.60 o 
 -26   4  19        6.51        6.84      2.55 o 
 -24   4  19      841.62      867.84     13.29 o 
 -22   4  19      556.79      632.13     10.47 o 
 -20   4  19      151.12      138.85      4.58 o 
 -18   4  19      509.28      480.46      8.53 o 
 -16   4  19       63.51       62.73      4.42 o 
 -14   4  19      376.86      380.01      9.49 o 
 -12   4  19       55.43       52.64      5.71 o 
 -10   4  19        5.18        7.64      3.12 o 
  -8   4  19        1.21       -0.14      1.97 o 
  -6   4  19        9.16        9.81      2.25 o 
  -4   4  19        1.11        0.77      2.23 o 
 -27   5  19       91.68       96.55      3.99 o 
 -25   5  19       11.24       14.94      2.79 o 
 -23   5  19      465.48      469.72      8.83 o 
 -21   5  19        0.11        0.50      2.54 o 
 -19   5  19      467.07      475.01     11.28 o 
 -17   5  19     1660.64     1673.03     28.22 o 
 -15   5  19      633.91      629.00     13.51 o 
 -13   5  19      398.38      368.24      9.68 o 
 -11   5  19       54.04       57.09      4.62 o 
  -9   5  19      320.76      309.65      7.54 o 
 -18   6  19     1172.98     1297.16     23.35 o 
 -16   6  19      211.05      247.39      8.40 o 
 -34   0  20       86.19       75.95      5.20 o 
 -32   0  20      321.41      277.99      8.45 o 
 -30   0  20       43.73       38.84      4.55 o 
 -28   0  20      120.03       99.93      5.86 o 
 -26   0  20      423.25      412.74      9.87 o 
 -24   0  20       71.88       78.11      4.66 o 
 -22   0  20       29.30       18.73      3.95 o 
 -20   0  20      192.28      172.94      8.31 o 
 -18   0  20      279.37      249.47      9.47 o 
 -16   0  20      162.76      152.71      7.68 o 
 -14   0  20       19.52       14.64      4.22 o 
 -12   0  20      264.94      251.14      6.81 o 
 -10   0  20       98.94      122.95      5.06 o 
  -8   0  20        0.84        2.87      2.54 o 
  -6   0  20       12.25       11.37      3.75 o 
  -4   0  20      434.56      493.16     14.81 o 
  -2   0  20      132.37      123.68      7.70 o 
 -33   1  20        3.41       12.99      2.63 o 
 -31   1  20      402.24      387.25      6.95 o 
 -29   1  20       52.52       38.05      2.80 o 
 -27   1  20        1.42        5.56      2.23 o 
 -25   1  20       19.44       24.90      2.92 o 
 -23   1  20       21.59       15.50      3.14 o 
 -21   1  20      305.46      273.34      6.13 o 
 -19   1  20       61.08       58.97      3.27 o 
 -17   1  20        1.01        1.72      2.69 o 
 -15   1  20       14.88       12.88      2.71 o 
 -13   1  20        4.19        7.19      3.70 o 
 -11   1  20      114.68      129.79      3.61 o 
  -9   1  20      182.30      197.32      6.33 o 
  -7   1  20       36.53       41.54      5.24 o 
  -5   1  20        0.39        6.12      1.96 o 
  -3   1  20        8.10        4.28      2.12 o 
 -32   2  20        6.13       14.59      2.67 o 
 -30   2  20      433.34      416.14      8.21 o 
 -28   2  20      302.88      288.12      6.57 o 
 -26   2  20        5.18       10.48      2.53 o 
 -24   2  20       55.59       73.71      3.62 o 
 -22   2  20      139.69      125.08      4.43 o 
 -20   2  20      250.67      251.87      7.27 o 
 -18   2  20        4.14        5.53      2.79 o 
 -16   2  20       30.93       36.90      3.39 o 
 -14   2  20      662.59      604.04      9.81 o 
 -12   2  20      491.41      510.45     11.11 o 
 -10   2  20       33.15       22.23      3.83 o 
  -8   2  20       87.89       93.41     16.19 o 
  -6   2  20      128.63      152.17      4.69 o 
  -4   2  20       33.37       24.80      2.16 o 
 -31   3  20       38.30       42.04      4.27 o 
 -29   3  20        0.51       -1.11      2.47 o 
 -27   3  20       25.23       23.73      3.04 o 
 -25   3  20       98.31       85.31      3.95 o 
 -23   3  20        1.17        4.48      2.36 o 
 -21   3  20        3.81        9.24      2.44 o 
 -19   3  20       39.28       38.65      3.96 o 
 -17   3  20       50.40       46.23      3.14 o 
 -15   3  20        8.75        8.09      3.25 o 
 -13   3  20       11.68       12.02      3.41 o 
 -11   3  20       26.62       20.46      4.41 o 
  -9   3  20       84.56       87.42      7.13 o 
  -7   3  20      303.14      304.65      7.82 o 
  -5   3  20      394.88      446.41      7.56 o 
 -28   4  20      820.12      887.69     13.84 o 
 -26   4  20      532.21      529.54      9.61 o 
 -24   4  20        1.77        2.09      2.61 o 
 -22   4  20      684.45      734.79     11.75 o 
 -20   4  20       35.37       47.78      3.30 o 
 -18   4  20       26.59       27.85      3.57 o 
 -16   4  20       41.25       50.66      7.13 o 
 -14   4  20       82.27       84.80      5.23 o 
 -12   4  20        2.83        2.92      3.30 o 
 -10   4  20      523.83      554.44     12.49 o 
  -8   4  20        2.24        2.09      2.85 o 
 -25   5  20      205.28      205.61      5.86 o 
 -23   5  20      177.82      172.57      5.39 o 
 -21   5  20      136.64      155.88      6.72 o 
 -19   5  20      524.67      602.65     13.28 o 
 -17   5  20      113.54      133.23      6.38 o 
 -15   5  20       94.68       88.34      5.46 o 
 -13   5  20       90.34      117.46      6.20 o 
 -33   1  21      159.71      158.13      4.90 o 
 -31   1  21       23.56       18.31      2.64 o 
 -29   1  21      369.96      385.55      7.02 o 
 -27   1  21        6.12        7.57      2.70 o 
 -25   1  21      195.12      174.29      5.15 o 
 -23   1  21      590.99      573.53      9.85 o 
 -21   1  21       24.53       29.25      4.44 o 
 -19   1  21       17.93       25.35      3.21 o 
 -17   1  21       65.44       64.48      4.24 o 
 -15   1  21        1.46       11.29      3.00 o 
 -13   1  21      104.35       90.97      3.85 o 
 -11   1  21      123.35      100.39      5.25 o 
  -9   1  21      281.11      289.53      7.96 o 
  -7   1  21      195.10      196.33      6.69 o 
  -5   1  21       82.76       93.92      7.19 o 
 -32   2  21      337.57      374.47      8.51 o 
 -30   2  21        3.88        4.07      2.52 o 
 -28   2  21        0.84        1.47      2.73 o 
 -26   2  21      603.30      682.53     11.34 o 
 -24   2  21      126.26      123.53      4.48 o 
 -22   2  21      118.77      119.62      4.45 o 
 -20   2  21      148.78      166.63      5.03 o 
 -18   2  21        2.29        2.38      2.64 o 
 -16   2  21        2.38        3.80      2.81 o 
 -14   2  21       14.19       33.01      2.84 o 
 -12   2  21      365.37      350.86     14.65 o 
 -10   2  21       20.20       13.04      3.36 o 
  -8   2  21      776.83      854.49     16.40 o 
  -6   2  21        4.78       17.97      6.89 o 
 -29   3  21      187.58      176.54      5.56 o 
 -27   3  21      174.59      198.18      5.81 o 
 -25   3  21       31.79       27.67      3.37 o 
 -23   3  21      249.71      272.49      6.42 o 
 -21   3  21      199.38      239.21      5.88 o 
 -19   3  21       51.57       41.18      3.18 o 
 -17   3  21       19.01       21.86      3.27 o 
 -15   3  21       55.79       73.66      6.38 o 
 -13   3  21      114.54      132.56      5.98 o 
 -11   3  21       53.75       63.67      7.43 o 
  -9   3  21       75.92       48.14      6.15 o 
 -26   4  21       12.11       22.51      3.50 o 
 -24   4  21       71.01       74.49      4.13 o 
 -22   4  21      240.44      272.94      6.53 o 
 -20   4  21       95.81       99.26      4.96 o 
 -18   4  21       39.01       37.87      4.08 o 
 -16   4  21     1163.83     1257.11     26.93 o 
 -14   4  21      338.31      313.81      8.93 o 
 -12   4  21      135.02      143.75      6.94 o 
 -32   0  22      970.05      940.35     18.43 o 
 -30   0  22     1083.11     1155.56     31.88 o 
 -28   0  22      184.24      186.12      7.21 o 
 -26   0  22      814.73      956.92     18.17 o 
 -24   0  22     1575.80     1741.35     39.76 o 
 -22   0  22      116.90      120.53      7.32 o 
 -20   0  22      422.72      478.07     14.80 o 
 -18   0  22      124.98      153.57      7.91 o 
 -16   0  22      666.24      707.97     19.14 o 
 -14   0  22       72.02       76.97      4.50 o 
 -12   0  22      180.76      297.20      7.94 o 
 -10   0  22      898.85     1077.77     27.52 o 
 -31   1  22       54.10       66.32      3.59 o 
 -29   1  22      200.07      221.83      6.05 o 
 -27   1  22     1321.89     1460.05     20.44 o 
 -25   1  22      316.70      341.61      7.30 o 
 -23   1  22     1078.64     1163.12     16.81 o 
 -21   1  22       20.33       22.74      4.04 o 
 -19   1  22       52.93       56.71      4.10 o 
 -17   1  22       10.30       42.23      3.77 o 
 -15   1  22      229.29      303.73      6.55 o 
 -13   1  22      429.25      613.07     12.87 o 
 -11   1  22      153.62      159.86      6.09 o 
  -9   1  22        8.31       37.31      5.65 o 
 -30   2  22      564.11      599.85     10.76 o 
 -28   2  22       24.47       38.23      3.36 o 
 -26   2  22      157.24      190.70      5.64 o 
 -24   2  22      770.24      851.16     13.33 o 
 -22   2  22      341.08      370.23      7.67 o 
 -20   2  22       90.73      122.53      5.34 o 
 -18   2  22       54.62       82.01      7.80 o 
 -16   2  22      494.30      565.73      9.67 o 
 -14   2  22       60.35       83.05      5.24 o 
 -12   2  22      916.12     1043.45     19.19 o 
 -10   2  22      172.65      184.29      6.82 o 
 -27   3  22        9.02       22.51      3.00 o 
 -25   3  22       71.36       91.28      4.29 o 
 -23   3  22      861.53      994.09     15.00 o 
 -21   3  22      181.20      189.55      5.99 o 
 -19   3  22        5.16        6.44      2.68 o 
 -17   3  22        0.02       10.03      3.39 o 
 -15   3  22        1.72        3.17      8.21 o 
 -13   3  22      265.95      312.52      8.97 o 
 -20   4  22      493.90      559.76     12.64 o 
 -29   1  23      624.73      657.22     18.38 o 
 -27   1  23      264.53      301.62      7.49 o 
 -25   1  23        0.32       11.29      3.25 o 
 -23   1  23      226.21      250.81      7.54 o 
 -21   1  23        7.87       11.39      2.89 o 
 -19   1  23       11.90       16.16      4.52 o 
 -17   1  23      235.86      263.05      7.35 o 
 -15   1  23       50.57       54.08      3.72 o 
 -13   1  23      284.65      318.78      8.63 o 
 -26   2  23       78.88       98.46      4.67 o 
 -24   2  23      120.52      155.63      5.17 o 
 -22   2  23       74.36      107.02      5.17 o 
 -20   2  23      302.95      344.03      8.73 o 
 -18   2  23      115.19      122.64      4.57 o 
 -16   2  23      153.70      204.23      7.05 o 
 -24   0  24        5.53       -4.45      3.85 o 
 -22   0  24      168.07      159.11      8.90 o 
 -20   0  24      347.40      275.74     11.01 o 
                                                 
